# Supplementary material for: Methyl 2,2′-dimethyl-4′-[2-(methyl­sulfan­yl)eth­yl]-1,3-dioxo-2,3-dihydro-1H,4′H-spiro­[isoquinoline-4,5′-oxazole]-4′-carboxyl­ate
Source: Acta Crystallogr Sect E Struct Rep Online. 2011 Aug 2;67(Pt 9):o2216–7. doi: 10.1107/S1600536811030133 (PMC3200713; doi:10.1107/S1600536811030133)
Supplement: Supplementary file 1 [file e-67-o2216-sup1.cif]

##############################################################################
#                                                                            #
# This CIF contains the data in a paper accepted for publication in          #
# Acta Crystallographica Section E. It conforms to the requirements of       #
# Notes for Authors for Acta Crystallographica Section E, and has been       #
# peer reviewed under the auspices of the IUCr Commission on Journals.       #
#                                                                            #
# Full details of the Crystallographic Information File format               #
# are given in the paper "The Crystallographic Information File (CIF):       #
# a New Standard Archive File for Crystallography" by S. R. Hall, F. H.      #
# Allen and I. D. Brown [Acta Cryst. (1991), A47, 655-685].                  #
#                                                                            #
# The current version of the core CIF dictionary is obtainable from          #
# ftp://ftp.iucr.org/pub/cif_core.dic.                                       #
#                                                                            #
# Software is freely available for graphical display of the structure(s)     #
# in this CIF. For information consult the CIF software page                 #
# http://www.iucr.org/resources/cif/software.                                #
#                                                                            #
# This file may be used for bona fide research purposes within the           #
# scientific community so long as proper attribution is given to the journal # 
# article from which it was obtained.                                        #
#                                                                            #
##############################################################################
data_global
_audit_creation_method     'form.cif (version 2.0)'
_journal_data_validation_number     ?
_journal_date_recd_electronic     2011-07-20
_journal_date_accepted     2011-07-26
_journal_name_full     'Acta Crystallographica, Section E'
_journal_year     2011
_journal_volume     67
_journal_issue      9
_journal_page_first     o2216
_journal_page_last     o2217
_journal_paper_category     QO
_journal_coeditor_code     LH5290
_publ_contact_author_name     'Prof. Fun, Hoong-Kun'
_publ_contact_author_address
;
      X-ray Crystallography Unit
      School of Physics
      Universiti Sains Malaysia
      11800 USM, Penang
      MALAYSIA
;
_publ_contact_author_email     'hkfun@usm.my'
_publ_contact_author_fax     '604 6579150'
_publ_contact_author_phone     '604 6533652'
_publ_section_title
;\
Methyl
2,2'-dimethyl-4'-[2-(methylsulfanyl)ethyl]-1,3-dioxo-2,3-dihydro-1<i>H</i>,\
4'<i>H</i>-spiro[isoquinoline-4,5'-oxazole]-4'-carboxylate
;
loop_
    _publ_author_name
    _publ_author_footnote
    _publ_author_address
    'Hoong-Kun Fun'
;
      Thomson Reuters ResearcherID: A-3561-2009.
;
;     X-ray Crystallography Unit
      School of Physics
      Universiti Sains Malaysia
      11800 USM, Penang
      Malaysia
;
    'Ching Kheng Quah'
;
      Thomson Reuters ResearcherID: A-5525-2009.
;
;
      X-ray Crystallography Unit
      School of Physics
      Universiti Sains Malaysia
      11800 USM, Penang
      Malaysia
;
    'Chengmei Huang' ?
;
     School of Chemistry and Chemical Engineering
     Nanjing University
     Nanjing 210093
     People's Republic of China
;
    'Haitao Yu' ?
;
     School of Chemistry and Chemical Engineering
     Nanjing University
     Nanjing 210093
     People's Republic of China
;
data_I
_audit_creation_method     SHELXL-97
_chemical_name_systematic
;
Methyl 2,2'-dimethyl-4'-[2-(methylsulfanyl)ethyl]-1,3-dioxo-2,3-
dihydro-1<i>H</i>,4'<i>H</i>-spiro[isoquinoline-4,5'-oxazole]-4'-carboxylate
;
_chemical_name_common     ?
_chemical_formula_moiety     'C18 H20 N2 O5 S'
_chemical_formula_sum     'C18 H20 N2 O5 S'
_chemical_formula_iupac     'C18 H20 N2 O5 S'
_chemical_formula_weight     376.42
_chemical_melting_point     ?
_symmetry_cell_setting     monoclinic
_symmetry_space_group_name_H-M     'P 21/c'
_symmetry_space_group_name_Hall     '-P 2ybc'
loop_
    _symmetry_equiv_pos_as_xyz
    'x, y, z'
    '-x, y+1/2, -z+1/2'
    '-x, -y, -z'
    'x, -y-1/2, z-1/2'
_cell_length_a     15.0052(15)
_cell_length_b     8.4548(8)
_cell_length_c     15.4915(15)
_cell_angle_alpha     90.00
_cell_angle_beta     114.621(2)
_cell_angle_gamma     90.00
_cell_volume     1786.7(3)
_cell_formula_units_Z     4
_cell_measurement_reflns_used     4051
_cell_measurement_theta_min     2.81
_cell_measurement_theta_max     32.23
_cell_measurement_temperature     100
_exptl_crystal_description     'block'
_exptl_crystal_colour     'colourless'
_exptl_crystal_size_max     0.18
_exptl_crystal_size_mid     0.166
_exptl_crystal_size_min     0.141
_exptl_crystal_density_diffrn     1.399
_exptl_crystal_density_meas     ?
_exptl_crystal_density_method     'not measured'
_exptl_crystal_F_000     792
_exptl_absorpt_coefficient_mu     0.213
_exptl_absorpt_correction_type     multi-scan
_exptl_absorpt_process_details     '(<i>SADABS</i>; Bruker, 2009)'
_exptl_absorpt_correction_T_min     0.9626
_exptl_absorpt_correction_T_max     0.9705
_exptl_special_details
;
The crystal was placed in the cold stream of an Oxford Cryosystems
Cobra open-flow nitrogen cryostat (Cosier & Glazer, 1986) operating
at 100.0 (1) K.
;
_diffrn_ambient_temperature     100
_diffrn_radiation_type     MoK\a
_diffrn_radiation_wavelength     0.71073
_diffrn_radiation_source     'fine-focus sealed tube'
_diffrn_radiation_monochromator     graphite
_diffrn_measurement_device_type     'Bruker APEXII DUO CCD area-detector'
_diffrn_measurement_method     '\f and \w'
_diffrn_detector_area_resol_mean     ?
_diffrn_reflns_number     14571
_diffrn_reflns_av_R_equivalents     0.0464
_diffrn_reflns_av_sigmaI/netI     0.0458
_diffrn_reflns_theta_min     2.81
_diffrn_reflns_theta_max     27.50
_diffrn_reflns_theta_full     27.50
_diffrn_measured_fraction_theta_max     0.990
_diffrn_measured_fraction_theta_full     0.990
_diffrn_reflns_limit_h_min     -19
_diffrn_reflns_limit_h_max     19
_diffrn_reflns_limit_k_min     -10
_diffrn_reflns_limit_k_max     10
_diffrn_reflns_limit_l_min     -20
_diffrn_reflns_limit_l_max     11
_diffrn_standards_number     0
_diffrn_standards_interval_count     .
_diffrn_standards_interval_time     .
_diffrn_standards_decay_%     ?
_refine_special_details
;
 Refinement of F^2^ against ALL reflections.  The weighted R-factor wR and
 goodness of fit S are based on F^2^, conventional R-factors R are based
 on F, with F set to zero for negative F^2^. The threshold expression of
 F^2^ > 2sigma(F^2^) is used only for calculating R-factors(gt) etc. and is
 not relevant to the choice of reflections for refinement.  R-factors based
 on F^2^ are statistically about twice as large as those based on F, and R-
 factors based on ALL data will be even larger.
;
_reflns_number_total     4063
_reflns_number_gt     3343
_reflns_threshold_expression     I>2\s(I)
_refine_ls_structure_factor_coef     Fsqd
_refine_ls_matrix_type     full
_refine_ls_R_factor_all     0.0524
_refine_ls_R_factor_gt     0.0419
_refine_ls_wR_factor_gt     0.1105
_refine_ls_wR_factor_ref     0.1195
_refine_ls_goodness_of_fit_ref     1.034
_refine_ls_restrained_S_all     1.033
_refine_ls_number_reflns     4063
_refine_ls_number_parameters     251
_refine_ls_number_restraints     5
_refine_ls_hydrogen_treatment     constr
_refine_ls_weighting_scheme     calc
_refine_ls_weighting_details
         'calc w=1/[\s^2^(Fo^2^)+(0.0626P)^2^+0.5509P] where P=(Fo^2^+2Fc^2^)/3'
_atom_sites_solution_hydrogens     geom
_atom_sites_solution_primary     direct
_atom_sites_solution_secondary     difmap
_refine_ls_shift/su_max     0.001
_refine_ls_shift/su_mean     0.001
_refine_diff_density_max     0.366
_refine_diff_density_min     -0.321
_refine_ls_extinction_method     none
_refine_ls_extinction_coef     ?
loop_
    _atom_type_symbol
    _atom_type_description
    _atom_type_scat_dispersion_real
    _atom_type_scat_dispersion_imag
    _atom_type_scat_source
    'C' 'C' 0.0033 0.0016
                         'International Tables Vol C Tables 4.2.6.8 and 6.1.1.4'
    'H' 'H' 0.0000 0.0000
                         'International Tables Vol C Tables 4.2.6.8 and 6.1.1.4'
    'N' 'N' 0.0061 0.0033
                         'International Tables Vol C Tables 4.2.6.8 and 6.1.1.4'
    'O' 'O' 0.0106 0.0060
                         'International Tables Vol C Tables 4.2.6.8 and 6.1.1.4'
    'S' 'S' 0.1246 0.1234
                         'International Tables Vol C Tables 4.2.6.8 and 6.1.1.4'
_computing_data_collection     'APEX2 (Bruker, 2009)'
_computing_cell_refinement     'SAINT (Bruker, 2009)'
_computing_data_reduction     'SAINT (Bruker, 2009)'
_computing_structure_solution     'SHELXTL (Sheldrick, 2008)'
_computing_structure_refinement     'SHELXTL (Sheldrick, 2008)'
_computing_molecular_graphics     'SHELXTL (Sheldrick, 2008)'
_computing_publication_material
                             'SHELXTL (Sheldrick, 2008) and PLATON (Spek, 2009)'
loop_
    _atom_site_type_symbol
    _atom_site_label
    _atom_site_fract_x
    _atom_site_fract_y
    _atom_site_fract_z
    _atom_site_U_iso_or_equiv
    _atom_site_adp_type
    _atom_site_calc_flag
    _atom_site_refinement_flags
    _atom_site_occupancy
    _atom_site_symmetry_multiplicity
    _atom_site_disorder_assembly
    _atom_site_disorder_group
    S S1 0.27696(3) 1.10762(5) 0.32691(3) 0.02485(13) Uani d . 1 1 A .
    O O1 0.33441(10) 0.50297(14) 0.39092(8) 0.0279(3) Uani d . 1 1 . .
    O O2 0.46168(9) 0.36107(18) 0.18390(11) 0.0383(3) Uani d . 1 1 . .
    O O3 0.14782(8) 0.46617(13) 0.26111(8) 0.0221(3) Uani d . 1 1 . .
    N N1 0.39944(10) 0.44834(16) 0.28567(10) 0.0217(3) Uani d . 1 1 . .
    N N2 0.10538(10) 0.70860(16) 0.19482(10) 0.0235(3) Uani d . 1 1 A .
    C C1 0.32154(12) 0.47773(18) 0.30951(11) 0.0194(3) Uani d . 1 1 . .
    C C2 0.38950(12) 0.38490(19) 0.19925(12) 0.0231(3) Uani d . 1 1 . .
    C C3 0.28965(11) 0.33921(18) 0.13157(11) 0.0185(3) Uani d . 1 1 . .
    C C4 0.27876(13) 0.24490(19) 0.05343(12) 0.0244(4) Uani d . 1 1 . .
    H H4A 0.3335 0.2156 0.0435 0.029 Uiso calc R 1 1 . .
    C C5 0.18662(14) 0.1955(2) -0.00886(12) 0.0295(4) Uani d . 1 1 . .
    H H5A 0.1792 0.1324 -0.0606 0.035 Uiso calc R 1 1 . .
    C C6 0.10523(14) 0.2401(2) 0.00594(13) 0.0306(4) Uani d . 1 1 . .
    H H6A 0.0433 0.2056 -0.0357 0.037 Uiso calc R 1 1 . .
    C C7 0.11511(12) 0.3360(2) 0.08231(12) 0.0248(4) Uani d . 1 1 . .
    H H7A 0.0599 0.3668 0.0910 0.030 Uiso calc R 1 1 . .
    C C8 0.20750(11) 0.38568(17) 0.14568(11) 0.0168(3) Uani d . 1 1 . .
    C C9 0.22153(11) 0.49560(18) 0.22694(11) 0.0168(3) Uani d . 1 1 A .
    C C10 0.08495(13) 0.5926(2) 0.23464(13) 0.0257(4) Uani d . 1 1 . .
    C C11 0.20146(11) 0.67886(18) 0.19522(11) 0.0176(3) Uani d . 1 1 . .
    C C12 0.27506(12) 0.79601(18) 0.26518(11) 0.0201(3) Uani d . 1 1 A .
    H H12A 0.2747 0.7840 0.3273 0.024 Uiso calc R 1 1 . .
    H H12B 0.3405 0.7719 0.2710 0.024 Uiso calc R 1 1 . .
    C C13 0.24935(14) 0.96755(19) 0.23154(12) 0.0244(4) Uani d . 1 1 . .
    H H13A 0.1799 0.9736 0.1903 0.029 Uiso calc R 1 1 A .
    H H13B 0.2851 0.9971 0.1944 0.029 Uiso calc R 1 1 . .
    C C14 0.40732(16) 1.0840(2) 0.38860(16) 0.0436(5) Uani d . 1 1 . .
    H H14A 0.4320 1.1541 0.4422 0.065 Uiso calc R 1 1 A .
    H H14B 0.4376 1.1086 0.3465 0.065 Uiso calc R 1 1 . .
    H H14C 0.4221 0.9767 0.4101 0.065 Uiso calc R 1 1 . .
    O O4A 0.2865(2) 0.6950(4) 0.0984(2) 0.0223(6) Uani d PD 0.882(5) 1 A 1
    O O5A 0.1227(3) 0.7245(6) 0.0253(2) 0.0350(8) Uani d PD 0.882(5) 1 A 1
    C C15A 0.19637(16) 0.7028(3) 0.09603(17) 0.0182(5) Uani d PD 0.882(5) 1 A 1
    C C16A 0.29113(18) 0.7026(3) 0.00803(15) 0.0350(6) Uani d PD 0.882(5) 1 A 1
    H H16A 0.3583 0.6962 0.0169 0.053 Uiso calc PR 0.882(5) 1 A 1
    H H16B 0.2633 0.8007 -0.0225 0.053 Uiso calc PR 0.882(5) 1 A 1
    H H16C 0.2549 0.6160 -0.0308 0.053 Uiso calc PR 0.882(5) 1 A 1
    O O4B 0.1389(17) 0.715(4) 0.0255(17) 0.018(5) Uiso d PD 0.118(5) 1 A 2
    O O5B 0.3045(17) 0.707(4) 0.114(2) 0.028(7) Uiso d PD 0.118(5) 1 A 2
    C C15B 0.2218(18) 0.697(5) 0.104(2) 0.045(5) Uiso d PD 0.118(5) 1 A 2
    C C16B 0.1512(14) 0.732(2) -0.0598(13) 0.045(5) Uiso d PD 0.118(5) 1 A 2
    H H16D 0.0883 0.7433 -0.1121 0.067 Uiso calc PR 0.118(5) 1 A 2
    H H16E 0.1834 0.6394 -0.0695 0.067 Uiso calc PR 0.118(5) 1 A 2
    H H16F 0.1905 0.8234 -0.0556 0.067 Uiso calc PR 0.118(5) 1 A 2
    C C17 -0.00079(17) 0.5767(3) 0.2584(2) 0.0491(6) Uani d . 1 1 . .
    H H17A -0.0411 0.6694 0.2377 0.074 Uiso calc R 1 1 . .
    H H17B 0.0215 0.5650 0.3258 0.074 Uiso calc R 1 1 . .
    H H17C -0.0383 0.4853 0.2270 0.074 Uiso calc R 1 1 . .
    C C18 0.49909(13) 0.4745(2) 0.35923(15) 0.0379(5) Uani d . 1 1 . .
    H H18A 0.5443 0.4075 0.3472 0.057 Uiso calc R 1 1 . .
    H H18B 0.5008 0.4500 0.4204 0.057 Uiso calc R 1 1 . .
    H H18C 0.5172 0.5832 0.3581 0.057 Uiso calc R 1 1 . .
loop_
    _atom_site_aniso_label
    _atom_site_aniso_U_11
    _atom_site_aniso_U_22
    _atom_site_aniso_U_33
    _atom_site_aniso_U_12
    _atom_site_aniso_U_13
    _atom_site_aniso_U_23
    S1 0.0334(2) 0.0158(2) 0.0250(2) 0.00124(15) 0.01191(19) -0.00212(15)
    O1 0.0415(7) 0.0212(6) 0.0162(6) 0.0016(5) 0.0073(5) -0.0005(4)
    O2 0.0252(7) 0.0440(8) 0.0519(9) -0.0037(6) 0.0221(7) -0.0092(7)
    O3 0.0268(6) 0.0174(6) 0.0292(6) 0.0042(4) 0.0187(5) 0.0061(5)
    N1 0.0173(6) 0.0205(7) 0.0218(7) -0.0020(5) 0.0025(6) 0.0003(5)
    N2 0.0232(7) 0.0200(7) 0.0289(8) 0.0031(5) 0.0125(6) 0.0038(6)
    C1 0.0255(8) 0.0123(7) 0.0182(8) -0.0006(6) 0.0070(7) 0.0008(6)
    C2 0.0227(8) 0.0197(8) 0.0286(9) 0.0000(6) 0.0122(7) 0.0012(6)
    C3 0.0226(8) 0.0161(7) 0.0172(7) 0.0009(6) 0.0088(6) 0.0021(6)
    C4 0.0341(9) 0.0205(8) 0.0222(8) 0.0049(7) 0.0153(7) 0.0009(6)
    C5 0.0424(10) 0.0229(9) 0.0185(8) 0.0027(7) 0.0080(8) -0.0040(6)
    C6 0.0290(9) 0.0268(9) 0.0242(9) -0.0017(7) -0.0009(8) -0.0044(7)
    C7 0.0204(8) 0.0228(8) 0.0265(9) 0.0011(6) 0.0052(7) -0.0005(7)
    C8 0.0197(7) 0.0137(7) 0.0159(7) 0.0007(5) 0.0064(6) 0.0017(5)
    C9 0.0202(7) 0.0145(7) 0.0174(7) -0.0001(5) 0.0095(6) 0.0002(5)
    C10 0.0273(9) 0.0205(8) 0.0329(9) 0.0050(6) 0.0162(8) 0.0025(7)
    C11 0.0229(8) 0.0135(7) 0.0167(7) 0.0015(6) 0.0085(6) 0.0022(6)
    C12 0.0297(8) 0.0148(7) 0.0153(7) -0.0006(6) 0.0087(7) -0.0001(6)
    C13 0.0356(9) 0.0159(8) 0.0193(8) -0.0006(6) 0.0091(7) 0.0009(6)
    C14 0.0371(11) 0.0313(10) 0.0445(12) 0.0036(8) -0.0007(10) -0.0062(9)
    O4A 0.0278(14) 0.0245(10) 0.0164(12) -0.0063(10) 0.0109(10) -0.0028(9)
    O5A 0.0325(15) 0.0456(15) 0.0204(10) 0.0042(14) 0.0045(10) 0.0055(7)
    C15A 0.0253(12) 0.0130(9) 0.0157(10) -0.0023(10) 0.0080(10) 0.0001(7)
    C16A 0.0484(14) 0.0411(13) 0.0268(11) -0.0108(10) 0.0269(10) -0.0040(9)
    C17 0.0464(12) 0.0363(11) 0.0867(18) 0.0122(9) 0.0496(13) 0.0174(11)
    C18 0.0222(9) 0.0357(11) 0.0391(11) -0.0067(7) -0.0038(8) -0.0004(9)
_geom_special_details
;
 All esds (except the esd in the dihedral angle between two l.s. planes)
 are estimated using the full covariance matrix.  The cell esds are taken
 into account individually in the estimation of esds in distances, angles
 and torsion angles; correlations between esds in cell parameters are only
 used when they are defined by crystal symmetry.  An approximate (isotropic)
 treatment of cell esds is used for estimating esds involving l.s. planes.
;
loop_
    _geom_bond_atom_site_label_1
    _geom_bond_atom_site_label_2
    _geom_bond_site_symmetry_2
    _geom_bond_distance
    _geom_bond_publ_flag
    S1 C14 . 1.795(2) ?
    S1 C13 . 1.8019(17) ?
    O1 C1 . 1.213(2) ?
    O2 C2 . 1.218(2) ?
    O3 C10 . 1.3706(19) ?
    O3 C9 . 1.4328(18) ?
    N1 C1 . 1.387(2) ?
    N1 C2 . 1.391(2) ?
    N1 C18 . 1.471(2) ?
    N2 C10 . 1.263(2) ?
    N2 C11 . 1.461(2) ?
    C1 C9 . 1.520(2) ?
    C2 C3 . 1.478(2) ?
    C3 C8 . 1.395(2) ?
    C3 C4 . 1.401(2) ?
    C4 C5 . 1.380(3) ?
    C4 H4A . 0.9300 ?
    C5 C6 . 1.386(3) ?
    C5 H5A . 0.9300 ?
    C6 C7 . 1.390(3) ?
    C6 H6A . 0.9300 ?
    C7 C8 . 1.389(2) ?
    C7 H7A . 0.9300 ?
    C8 C9 . 1.507(2) ?
    C9 C11 . 1.615(2) ?
    C10 C17 . 1.484(3) ?
    C11 C15A . 1.520(3) ?
    C11 C12 . 1.542(2) ?
    C11 C15B . 1.57(3) ?
    C12 C13 . 1.535(2) ?
    C12 H12A . 0.9700 ?
    C12 H12B . 0.9700 ?
    C13 H13A . 0.9700 ?
    C13 H13B . 0.9700 ?
    C14 H14A . 0.9600 ?
    C14 H14B . 0.9600 ?
    C14 H14C . 0.9600 ?
    O4A C15A . 1.340(3) ?
    O4A C16A . 1.431(4) ?
    O5A C15A . 1.203(4) ?
    C16A H16A . 0.9600 ?
    C16A H16B . 0.9600 ?
    C16A H16C . 0.9600 ?
    O4B C15B . 1.336(18) ?
    O4B C16B . 1.416(19) ?
    O5B C15B . 1.189(19) ?
    C16B H16D . 0.9600 ?
    C16B H16E . 0.9600 ?
    C16B H16F . 0.9600 ?
    C17 H17A . 0.9600 ?
    C17 H17B . 0.9600 ?
    C17 H17C . 0.9600 ?
    C18 H18A . 0.9600 ?
    C18 H18B . 0.9600 ?
    C18 H18C . 0.9600 ?
loop_
    _geom_angle_atom_site_label_1
    _geom_angle_atom_site_label_2
    _geom_angle_atom_site_label_3
    _geom_angle_site_symmetry_1
    _geom_angle_site_symmetry_3
    _geom_angle
    _geom_angle_publ_flag
    C14 S1 C13 . . 100.99(9) ?
    C10 O3 C9 . . 107.16(12) ?
    C1 N1 C2 . . 124.12(13) ?
    C1 N1 C18 . . 117.65(15) ?
    C2 N1 C18 . . 118.05(15) ?
    C10 N2 C11 . . 107.72(13) ?
    O1 C1 N1 . . 121.45(15) ?
    O1 C1 C9 . . 122.08(15) ?
    N1 C1 C9 . . 116.08(13) ?
    O2 C2 N1 . . 120.26(16) ?
    O2 C2 C3 . . 122.63(16) ?
    N1 C2 C3 . . 116.99(14) ?
    C8 C3 C4 . . 120.20(15) ?
    C8 C3 C2 . . 121.07(14) ?
    C4 C3 C2 . . 118.72(14) ?
    C5 C4 C3 . . 119.91(16) ?
    C5 C4 H4A . . 120.0 ?
    C3 C4 H4A . . 120.0 ?
    C4 C5 C6 . . 119.80(16) ?
    C4 C5 H5A . . 120.1 ?
    C6 C5 H5A . . 120.1 ?
    C5 C6 C7 . . 120.72(16) ?
    C5 C6 H6A . . 119.6 ?
    C7 C6 H6A . . 119.6 ?
    C8 C7 C6 . . 119.95(16) ?
    C8 C7 H7A . . 120.0 ?
    C6 C7 H7A . . 120.0 ?
    C7 C8 C3 . . 119.41(15) ?
    C7 C8 C9 . . 121.87(14) ?
    C3 C8 C9 . . 118.65(14) ?
    O3 C9 C8 . . 109.92(12) ?
    O3 C9 C1 . . 108.37(12) ?
    C8 C9 C1 . . 112.76(12) ?
    O3 C9 C11 . . 101.78(11) ?
    C8 C9 C11 . . 113.19(12) ?
    C1 C9 C11 . . 110.17(12) ?
    N2 C10 O3 . . 118.36(15) ?
    N2 C10 C17 . . 127.13(16) ?
    O3 C10 C17 . . 114.50(15) ?
    N2 C11 C15A . . 109.81(14) ?
    N2 C11 C12 . . 108.00(13) ?
    C15A C11 C12 . . 110.16(15) ?
    N2 C11 C15B . . 122.6(9) ?
    C12 C11 C15B . . 102.6(12) ?
    N2 C11 C9 . . 103.00(12) ?
    C15A C11 C9 . . 111.08(15) ?
    C12 C11 C9 . . 114.46(12) ?
    C15B C11 C9 . . 106.7(15) ?
    C13 C12 C11 . . 111.29(13) ?
    C13 C12 H12A . . 109.4 ?
    C11 C12 H12A . . 109.4 ?
    C13 C12 H12B . . 109.4 ?
    C11 C12 H12B . . 109.4 ?
    H12A C12 H12B . . 108.0 ?
    C12 C13 S1 . . 113.78(11) ?
    C12 C13 H13A . . 108.8 ?
    S1 C13 H13A . . 108.8 ?
    C12 C13 H13B . . 108.8 ?
    S1 C13 H13B . . 108.8 ?
    H13A C13 H13B . . 107.7 ?
    S1 C14 H14A . . 109.5 ?
    S1 C14 H14B . . 109.5 ?
    H14A C14 H14B . . 109.5 ?
    S1 C14 H14C . . 109.5 ?
    H14A C14 H14C . . 109.5 ?
    H14B C14 H14C . . 109.5 ?
    C15A O4A C16A . . 115.5(3) ?
    O5A C15A O4A . . 124.6(3) ?
    O5A C15A C11 . . 125.5(2) ?
    O4A C15A C11 . . 109.9(2) ?
    O4A C16A H16A . . 109.5 ?
    O4A C16A H16B . . 109.5 ?
    H16A C16A H16B . . 109.5 ?
    O4A C16A H16C . . 109.5 ?
    H16A C16A H16C . . 109.5 ?
    H16B C16A H16C . . 109.5 ?
    C15B O4B C16B . . 115(2) ?
    O5B C15B O4B . . 129(3) ?
    O5B C15B C11 . . 118(2) ?
    O4B C15B C11 . . 112(2) ?
    O4B C16B H16D . . 109.5 ?
    O4B C16B H16E . . 109.5 ?
    H16D C16B H16E . . 109.5 ?
    O4B C16B H16F . . 109.5 ?
    H16D C16B H16F . . 109.5 ?
    H16E C16B H16F . . 109.5 ?
    C10 C17 H17A . . 109.5 ?
    C10 C17 H17B . . 109.5 ?
    H17A C17 H17B . . 109.5 ?
    C10 C17 H17C . . 109.5 ?
    H17A C17 H17C . . 109.5 ?
    H17B C17 H17C . . 109.5 ?
    N1 C18 H18A . . 109.5 ?
    N1 C18 H18B . . 109.5 ?
    H18A C18 H18B . . 109.5 ?
    N1 C18 H18C . . 109.5 ?
    H18A C18 H18C . . 109.5 ?
    H18B C18 H18C . . 109.5 ?
loop_
    _geom_torsion_atom_site_label_1
    _geom_torsion_atom_site_label_2
    _geom_torsion_atom_site_label_3
    _geom_torsion_atom_site_label_4
    _geom_torsion_site_symmetry_1
    _geom_torsion_site_symmetry_2
    _geom_torsion_site_symmetry_3
    _geom_torsion_site_symmetry_4
    _geom_torsion
    _geom_torsion_publ_flag
    C2 N1 C1 O1 . . . . 165.16(15) ?
    C18 N1 C1 O1 . . . . -9.9(2) ?
    C2 N1 C1 C9 . . . . -21.8(2) ?
    C18 N1 C1 C9 . . . . 163.11(14) ?
    C1 N1 C2 O2 . . . . -179.30(16) ?
    C18 N1 C2 O2 . . . . -4.2(2) ?
    C1 N1 C2 C3 . . . . -3.2(2) ?
    C18 N1 C2 C3 . . . . 171.80(15) ?
    O2 C2 C3 C8 . . . . -171.88(16) ?
    N1 C2 C3 C8 . . . . 12.2(2) ?
    O2 C2 C3 C4 . . . . 9.5(3) ?
    N1 C2 C3 C4 . . . . -166.48(14) ?
    C8 C3 C4 C5 . . . . -1.1(2) ?
    C2 C3 C4 C5 . . . . 177.51(16) ?
    C3 C4 C5 C6 . . . . 0.3(3) ?
    C4 C5 C6 C7 . . . . 0.8(3) ?
    C5 C6 C7 C8 . . . . -1.1(3) ?
    C6 C7 C8 C3 . . . . 0.3(2) ?
    C6 C7 C8 C9 . . . . 177.18(15) ?
    C4 C3 C8 C7 . . . . 0.8(2) ?
    C2 C3 C8 C7 . . . . -177.81(15) ?
    C4 C3 C8 C9 . . . . -176.15(14) ?
    C2 C3 C8 C9 . . . . 5.2(2) ?
    C10 O3 C9 C8 . . . . -108.91(14) ?
    C10 O3 C9 C1 . . . . 127.45(13) ?
    C10 O3 C9 C11 . . . . 11.32(15) ?
    C7 C8 C9 O3 . . . . 33.2(2) ?
    C3 C8 C9 O3 . . . . -149.93(13) ?
    C7 C8 C9 C1 . . . . 154.22(15) ?
    C3 C8 C9 C1 . . . . -28.89(19) ?
    C7 C8 C9 C11 . . . . -79.87(18) ?
    C3 C8 C9 C11 . . . . 97.02(16) ?
    O1 C1 C9 O3 . . . . -28.3(2) ?
    N1 C1 C9 O3 . . . . 158.75(13) ?
    O1 C1 C9 C8 . . . . -150.20(15) ?
    N1 C1 C9 C8 . . . . 36.83(18) ?
    O1 C1 C9 C11 . . . . 82.28(18) ?
    N1 C1 C9 C11 . . . . -90.69(15) ?
    C11 N2 C10 O3 . . . . -4.9(2) ?
    C11 N2 C10 C17 . . . . 174.1(2) ?
    C9 O3 C10 N2 . . . . -5.1(2) ?
    C9 O3 C10 C17 . . . . 175.80(17) ?
    C10 N2 C11 C15A . . . . 129.83(18) ?
    C10 N2 C11 C12 . . . . -110.02(15) ?
    C10 N2 C11 C15B . . . . 131.3(18) ?
    C10 N2 C11 C9 . . . . 11.44(17) ?
    O3 C9 C11 N2 . . . . -13.71(14) ?
    C8 C9 C11 N2 . . . . 104.20(14) ?
    C1 C9 C11 N2 . . . . -128.52(13) ?
    O3 C9 C11 C15A . . . . -131.21(14) ?
    C8 C9 C11 C15A . . . . -13.30(19) ?
    C1 C9 C11 C15A . . . . 113.98(16) ?
    O3 C9 C11 C12 . . . . 103.26(14) ?
    C8 C9 C11 C12 . . . . -138.83(14) ?
    C1 C9 C11 C12 . . . . -11.55(17) ?
    O3 C9 C11 C15B . . . . -144.0(9) ?
    C8 C9 C11 C15B . . . . -26.1(9) ?
    C1 C9 C11 C15B . . . . 101.2(9) ?
    N2 C11 C12 C13 . . . . -64.30(16) ?
    C15A C11 C12 C13 . . . . 55.63(19) ?
    C15B C11 C12 C13 . . . . 66.5(13) ?
    C9 C11 C12 C13 . . . . -178.36(13) ?
    C11 C12 C13 S1 . . . . 145.74(12) ?
    C14 S1 C13 C12 . . . . 61.63(15) ?
    C16A O4A C15A O5A . . . . -4.5(5) ?
    C16A O4A C15A C11 . . . . 175.0(2) ?
    N2 C11 C15A O5A . . . . -8.1(4) ?
    C12 C11 C15A O5A . . . . -126.9(4) ?
    C15B C11 C15A O5A . . . . 178(7) ?
    C9 C11 C15A O5A . . . . 105.2(4) ?
    N2 C11 C15A O4A . . . . 172.3(2) ?
    C12 C11 C15A O4A . . . . 53.5(3) ?
    C15B C11 C15A O4A . . . . -2(7) ?
    C9 C11 C15A O4A . . . . -74.4(3) ?
    C16B O4B C15B O5B . . . . 7(7) ?
    C16B O4B C15B C11 . . . . -180(2) ?
    N2 C11 C15B O5B . . . . 163(3) ?
    C15A C11 C15B O5B . . . . 169(11) ?
    C12 C11 C15B O5B . . . . 42(4) ?
    C9 C11 C15B O5B . . . . -79(4) ?
    N2 C11 C15B O4B . . . . -11(4) ?
    C15A C11 C15B O4B . . . . -5(5) ?
    C12 C11 C15B O4B . . . . -132(3) ?
    C9 C11 C15B O4B . . . . 107(3) ?
loop_
    _geom_hbond_atom_site_label_D
    _geom_hbond_atom_site_label_H
    _geom_hbond_atom_site_label_A
    _geom_hbond_site_symmetry_A
    _geom_hbond_distance_DH
    _geom_hbond_distance_HA
    _geom_hbond_distance_DA
    _geom_hbond_angle_DHA
    _geom_hbond_publ_flag
    C18 H18C O2 2_655 0.9600 2.4900 3.436(2) 167.00 yes
