# Supplementary material for: Methyl 2,2′-dimethyl-4′-[2-(methyl­sulfan­yl)eth­yl]-1,3-dioxo-2,3-dihydro-1H,4′H-spiro­[isoquinoline-4,5′-oxazole]-4′-carboxyl­ate
Source: Acta Crystallogr Sect E Struct Rep Online. 2011 Aug 2;67(Pt 9):o2216–7. doi: 10.1107/S1600536811030133 (PMC3200713; doi:10.1107/S1600536811030133)
Supplement: Supplementary file 2 [file e-67-o2216-Isup2.hkl]

# 
# h,k,l, Fc-squared, Fo-squared, sigma(Fo-squared) and status flag 
# 
data_I
_shelx_title ' hcm3m in P2(1)/c (100K)' 
_shelx_refln_list_code          4 
_shelx_F_calc_maximum      132.84 
_exptl_crystal_F_000       792.00 
_reflns_d_resolution_high  0.7697 
 
loop_ 
 _symmetry_equiv_pos_as_xyz 
 'x, y, z' 
 '-x, y+1/2, -z+1/2' 
 '-x, -y, -z' 
 'x, -y-1/2, z-1/2' 
 
_cell_length_a    15.0052 
_cell_length_b     8.4548 
_cell_length_c    15.4915 
_cell_angle_alpha  90.000 
_cell_angle_beta  114.621 
_cell_angle_gamma  90.000 
 
_shelx_F_squared_multiplier     1.000 
 
loop_ 
 _refln_index_h 
 _refln_index_k 
 _refln_index_l 
 _refln_F_squared_calc 
 _refln_F_squared_meas 
 _refln_F_squared_sigma 
 _refln_observed_status 
   3   0   0       78.37       91.18     14.71 o 
   4   0   0     1258.04     1324.11     37.33 o 
   5   0   0     8291.39     8599.10    230.34 o 
   6   0   0      880.50      933.43     41.73 o 
   7   0   0     4298.04     4406.31    121.10 o 
   8   0   0      386.86      476.63     17.27 o 
   9   0   0      373.18      339.99     11.81 o 
  10   0   0     4249.99     4104.47    139.18 o 
  11   0   0      555.75      582.46     22.18 o 
  12   0   0      850.83      839.74     29.76 o 
  13   0   0      617.54      703.52     26.79 o 
  14   0   0      105.05       92.35     23.45 o 
  15   0   0      656.37      669.07     35.10 o 
  16   0   0      549.92      654.70     59.18 o 
  17   0   0       31.78       14.94     20.46 o 
   2   1   0     3271.51     3201.75    110.64 o 
   3   1   0     1078.64     1016.57     22.81 o 
   4   1   0      893.08      957.17     19.68 o 
   6   1   0        0.72       -2.03      1.54 o 
   7   1   0       39.38       38.39      5.26 o 
   8   1   0      339.21      384.05      9.55 o 
   9   1   0       43.69       51.76      4.94 o 
  10   1   0      281.23      254.96      9.78 o 
  11   1   0       16.43        7.58      3.48 o 
  12   1   0        5.19        3.53      3.15 o 
  13   1   0       17.68       11.65      3.92 o 
  14   1   0       10.60       15.94      6.83 o 
  15   1   0        0.02       -1.78      3.54 o 
  16   1   0        4.50        3.17      4.15 o 
  17   1   0      201.27      246.18     21.09 o 
   0   2   0      142.68      146.10      7.44 o 
   1   2   0     6260.62     6619.98    212.89 o 
   2   2   0     2981.94     2831.61     94.97 o 
   3   2   0     1006.24     1063.13     23.38 o 
   4   2   0      164.88      178.11      5.60 o 
   6   2   0     1129.16     1197.03     22.93 o 
   7   2   0      950.04      967.01     19.43 o 
   8   2   0       91.91       92.72      5.92 o 
   9   2   0        2.87        1.48      1.73 o 
  10   2   0      694.87      662.07     15.30 o 
  11   2   0     1846.17     1813.10     38.98 o 
  12   2   0     2011.28     2036.96     49.07 o 
  13   2   0      762.57      752.67     28.81 o 
  14   2   0        6.50        8.17      3.90 o 
  15   2   0       28.12       43.14      6.17 o 
  16   2   0        1.07        4.02      4.08 o 
  17   2   0      178.69      207.75     15.16 o 
   2   3   0     1598.83     1544.85     49.96 o 
   3   3   0       24.00       16.83      3.29 o 
   4   3   0      368.91      398.50     10.26 o 
   5   3   0        1.75        0.68      1.62 o 
   6   3   0     1199.90     1099.95     26.44 o 
   7   3   0      276.94      274.92      8.30 o 
   8   3   0     2059.48     1999.62     41.27 o 
   9   3   0        4.88        5.60      2.39 o 
  10   3   0       71.40       52.21      4.58 o 
  11   3   0      918.76      856.25     21.13 o 
  12   3   0        3.50        0.74      3.18 o 
  13   3   0      272.16      259.25     12.73 o 
  14   3   0      395.27      437.68     16.07 o 
  15   3   0       77.23       70.35      7.92 o 
  16   3   0      179.89      196.88     12.39 o 
  17   3   0      221.56      252.15     14.43 o 
   0   4   0      911.14     1039.66    103.28 o 
   1   4   0      528.58      523.31     14.09 o 
   2   4   0      784.37      879.88     19.92 o 
   3   4   0       52.46       55.80      8.77 o 
   4   4   0     1093.97     1014.88     30.54 o 
   5   4   0      606.38      618.57     15.19 o 
   6   4   0     1103.43     1083.02     25.14 o 
   7   4   0      217.82      190.54      9.30 o 
   8   4   0      139.29      140.33      7.57 o 
   9   4   0      655.10      697.21     17.42 o 
  10   4   0       76.38       70.60      5.26 o 
  11   4   0      996.90      944.93     32.44 o 
  12   4   0      397.04      374.11     12.31 o 
  13   4   0       22.82       21.68      4.38 o 
  14   4   0       32.46       29.05      5.49 o 
  15   4   0      129.86      168.03     10.98 o 
  16   4   0       63.60       55.10      8.08 o 
   1   5   0       77.55       56.84      7.54 o 
   2   5   0       42.50       43.61      2.99 o 
   3   5   0       45.42       40.11      3.37 o 
   4   5   0       35.36       41.85      3.61 o 
   5   5   0      482.86      451.96     13.55 o 
   6   5   0      376.21      342.27     11.66 o 
   7   5   0        0.24        1.31      1.96 o 
   8   5   0      164.66      161.64      9.46 o 
   9   5   0      157.57      158.37      7.59 o 
  10   5   0       85.06       75.75      6.10 o 
  11   5   0       36.05       37.88      4.46 o 
  12   5   0      124.09      124.21      7.69 o 
  13   5   0       68.55       68.21      6.95 o 
  14   5   0        2.15        2.66      3.80 o 
  15   5   0       39.70       39.88      6.36 o 
   0   6   0       49.23      100.66     20.08 o 
   1   6   0      137.20      160.66     17.29 o 
   2   6   0      436.55      492.35     42.11 o 
   3   6   0      170.53      194.26     15.33 o 
   4   6   0       21.22       14.91      5.34 o 
   5   6   0        1.86        6.72      3.87 o 
   6   6   0     1163.04     1110.86     33.34 o 
   7   6   0      558.25      493.76     18.04 o 
   8   6   0      368.20      359.33     14.75 o 
   9   6   0      377.71      383.79     14.51 o 
  10   6   0       40.79       36.59      5.25 o 
  11   6   0      306.15      286.30     13.62 o 
  12   6   0       38.98       36.44      6.19 o 
  13   6   0        7.39        5.93      4.34 o 
  14   6   0        8.50       10.20      5.98 o 
   1   7   0     1599.28     1589.54     40.47 o 
   2   7   0      446.18      451.96     18.09 o 
   3   7   0     2080.09     2033.43     50.94 o 
   4   7   0       90.44       88.88      6.28 o 
   5   7   0     1430.37     1382.83     52.40 o 
   6   7   0       47.57       53.74      5.89 o 
   7   7   0      224.15      234.66     11.84 o 
   8   7   0      169.20      175.66     17.66 o 
   9   7   0       47.00       42.73      5.84 o 
  10   7   0      556.22      519.79     18.87 o 
  11   7   0      256.90      254.97     14.19 o 
  12   7   0      515.88      503.48     19.49 o 
  13   7   0      179.44      187.49     13.07 o 
   0   8   0      123.03      143.38     22.44 o 
   1   8   0      159.13      163.83      8.98 o 
   2   8   0      111.18      103.52      7.15 o 
   3   8   0       83.24       78.51      6.75 o 
   4   8   0       54.21       62.70      6.32 o 
   5   8   0      285.32      302.41     19.03 o 
   6   8   0       10.17       13.69      4.15 o 
   7   8   0       13.32       22.46      4.76 o 
   8   8   0       29.77       28.68      8.26 o 
   9   8   0       18.12       25.03      5.64 o 
  10   8   0      126.51      121.54      9.66 o 
  11   8   0        1.38       -0.92      5.28 o 
  12   8   0        5.49       -0.52      4.12 o 
   1   9   0      737.78      766.93     29.32 o 
   2   9   0       66.31       60.71     10.61 o 
   3   9   0        2.66        3.48      2.82 o 
   4   9   0      118.22      101.63      8.58 o 
   5   9   0        1.87        3.44      6.41 o 
   6   9   0      269.43      239.76     36.59 o 
   7   9   0       23.96       28.31      5.50 o 
   8   9   0       12.17       11.14      4.70 o 
   9   9   0       97.97      100.89     17.50 o 
  10   9   0       13.87       12.54      4.86 o 
   0  10   0     1155.38     1191.16     48.37 o 
   1  10   0        2.17        0.98      3.27 o 
   2  10   0      842.63      864.88     26.48 o 
   3  10   0       50.68       58.97      6.42 o 
   4  10   0      233.64      224.11     12.98 o 
   5  10   0        9.50       17.50      6.63 o 
   6  10   0       19.35       15.17      5.09 o 
   7  10   0       12.64        7.16      4.57 o 
 -18   1   1        1.90        0.06      4.67 o 
 -17   1   1        2.01        8.79      4.71 o 
 -16   1   1        6.25        4.22      4.14 o 
 -15   1   1       20.22       19.39      4.69 o 
 -14   1   1      304.31      303.51     13.03 o 
 -13   1   1        4.25        0.72      2.70 o 
 -12   1   1     3397.13     3363.60     68.50 o 
 -11   1   1      786.17      815.65     20.01 o 
 -10   1   1     1409.06     1349.83     28.98 o 
  -9   1   1      610.90      681.53     14.98 o 
  -8   1   1     1681.37     1669.00     31.51 o 
  -7   1   1     3336.04     3323.76     64.90 o 
  -6   1   1      853.95      880.48     17.17 o 
  -4   1   1      494.26      493.97     25.23 o 
  -3   1   1     4917.97     4742.24    110.56 o 
  -2   1   1      108.77       36.18      4.73 o 
   0   1   1     1969.79     2015.49    101.20 o 
   1   1   1     3927.48     3977.39    139.69 o 
   2   1   1     2617.18     2564.07     53.25 o 
   3   1   1     5588.52     5770.24    109.28 o 
   4   1   1     1283.38     1378.74     27.83 o 
   5   1   1     3178.11     3440.41     72.23 o 
   6   1   1     4694.24     5042.35     88.67 o 
   7   1   1       48.01       53.30      4.16 o 
   8   1   1     1403.96     1346.18     28.93 o 
   9   1   1       30.95       45.10      3.64 o 
  10   1   1      136.07      144.07      6.58 o 
  11   1   1        0.49        0.19      2.80 o 
  12   1   1       46.05       48.01      5.60 o 
  13   1   1       31.96       32.76      5.09 o 
  14   1   1        7.16        9.59      4.24 o 
  15   1   1       13.96       14.62      4.78 o 
  16   1   1      340.85      359.24     18.35 o 
  17   1   1      106.33      125.98     11.98 o 
 -17   2   1       84.29       95.46     10.30 o 
 -16   2   1        3.91        1.43      3.81 o 
 -15   2   1       14.42       21.30      5.01 o 
 -14   2   1      181.17      172.79     10.40 o 
 -13   2   1      533.98      531.21     17.37 o 
 -12   2   1       96.53       88.03      6.96 o 
 -11   2   1      971.01      950.96     20.65 o 
 -10   2   1      159.88      158.97      6.71 o 
  -9   2   1       11.87       17.58      2.56 o 
  -8   2   1        3.58        0.10      1.38 o 
  -7   2   1        3.01        1.45      1.31 o 
  -6   2   1      916.76      950.60     25.00 o 
  -5   2   1       41.46       52.62      5.18 o 
  -4   2   1      754.11      749.86     21.12 o 
  -3   2   1     3313.30     3397.56     92.10 o 
  -2   2   1     2663.09     2748.17    125.95 o 
   0   2   1        2.68       -1.05      0.98 o 
   1   2   1     3679.37     3716.00     76.94 o 
   2   2   1      135.57      120.95      4.86 o 
   3   2   1      634.38      651.20     20.68 o 
   4   2   1      800.96      731.09     23.47 o 
   5   2   1     2218.06     2276.51     48.85 o 
   6   2   1        3.15       -1.38      1.49 o 
   7   2   1      795.63      694.69     14.87 o 
   8   2   1      127.74      153.06      6.06 o 
   9   2   1      176.40      162.10      7.57 o 
  10   2   1      338.54      310.17     10.69 o 
  11   2   1      440.42      436.76     13.25 o 
  12   2   1       40.48       40.18      6.88 o 
  13   2   1      189.54      224.58     11.87 o 
  14   2   1      386.08      428.29     27.14 o 
  15   2   1       26.28       29.33      5.75 o 
  16   2   1       35.72       35.20      6.39 o 
  17   2   1       43.80       58.90     10.14 o 
 -17   3   1       69.40       77.22     12.36 o 
 -16   3   1       87.06      104.64     12.44 o 
 -15   3   1       74.16       79.44      8.93 o 
 -14   3   1       80.62      101.16      8.15 o 
 -13   3   1      128.55      132.40      8.88 o 
 -12   3   1        4.07        8.85      4.23 o 
 -11   3   1      692.72      713.64     18.41 o 
 -10   3   1       76.55       69.06      5.00 o 
  -9   3   1       69.88       67.58      5.08 o 
  -8   3   1      470.23      417.19     11.37 o 
  -7   3   1      187.27      205.56      9.00 o 
  -6   3   1       48.61       41.94      3.58 o 
  -5   3   1      674.71      654.07     15.55 o 
  -4   3   1      431.91      449.38     15.10 o 
  -3   3   1     1134.20     1144.03     42.84 o 
  -2   3   1       11.87        0.17      0.79 o 
  -1   3   1      628.92      483.32     47.20 o 
   1   3   1      398.09      469.50     12.13 o 
   2   3   1     4507.69     4769.42     90.73 o 
   3   3   1        1.88        0.69      1.01 o 
   4   3   1      726.67      761.17     25.88 o 
   5   3   1     5841.27     5987.59    123.74 o 
   6   3   1       17.82       13.99      2.18 o 
   7   3   1      321.80      319.94     11.52 o 
   8   3   1      611.93      613.02     15.44 o 
   9   3   1      118.64      125.10      6.65 o 
  10   3   1      613.40      580.98     15.72 o 
  11   3   1      629.57      573.84     15.95 o 
  12   3   1      727.97      681.51     20.59 o 
  13   3   1       45.11       63.73      6.74 o 
  14   3   1       11.26        4.83      4.14 o 
  15   3   1      240.14      263.82     14.08 o 
  16   3   1        5.52       -2.08      4.23 o 
 -16   4   1        9.03        5.68      4.08 o 
 -15   4   1       24.72       37.64      5.85 o 
 -14   4   1        0.77       -2.65      3.14 o 
 -13   4   1       53.81       64.49      9.22 o 
 -12   4   1      165.12      156.22      8.78 o 
 -11   4   1     1525.79     1531.12     33.96 o 
 -10   4   1      248.81      253.39      9.14 o 
  -9   4   1      384.67      387.09     18.31 o 
  -8   4   1      157.59      142.92      7.75 o 
  -7   4   1      564.98      558.66     14.61 o 
  -6   4   1      135.04      116.04      9.28 o 
  -5   4   1      372.59      440.50     12.65 o 
  -4   4   1      774.93      752.58     16.68 o 
  -3   4   1      338.28      328.74      8.56 o 
  -2   4   1      847.34      920.51     48.84 o 
  -1   4   1     3716.73     3821.46    106.19 o 
   0   4   1      779.54      826.61     16.70 o 
   1   4   1     2973.66     3200.86     73.51 o 
   2   4   1       83.82       77.59      6.81 o 
   3   4   1     3316.61     3263.56     81.35 o 
   4   4   1     1026.31     1083.62     27.26 o 
   5   4   1      485.24      506.58     20.36 o 
   6   4   1       41.20       59.43      5.00 o 
   7   4   1      270.32      258.38     13.12 o 
   8   4   1       80.61       78.59      5.80 o 
   9   4   1       58.48       50.33      6.27 o 
  10   4   1        0.65        4.18      2.73 o 
  11   4   1      147.94      164.40      8.42 o 
  12   4   1      102.45       84.82      8.78 o 
  13   4   1       15.98        5.89      3.91 o 
  14   4   1      265.70      279.46     14.28 o 
  15   4   1        5.98        7.87      4.42 o 
  16   4   1       45.87       46.78      7.48 o 
 -16   5   1        1.67        5.39      4.35 o 
 -15   5   1        3.00        3.30      3.92 o 
 -14   5   1       57.33       68.05      6.94 o 
 -13   5   1       22.85       23.88      4.66 o 
 -12   5   1       33.34       36.88      4.99 o 
 -11   5   1       81.76       73.16      6.68 o 
 -10   5   1      148.46      150.52      9.59 o 
  -9   5   1        0.10        1.30      2.76 o 
  -8   5   1      158.17      152.75      7.35 o 
  -7   5   1      279.79      294.75     10.43 o 
  -6   5   1      987.43     1084.12     38.71 o 
  -5   5   1      332.44      406.28     12.23 o 
  -4   5   1       85.01      103.41      4.17 o 
  -3   5   1     1521.10     1629.68     37.03 o 
  -2   5   1        0.03        0.54      1.01 o 
  -1   5   1     5872.60     5870.60    135.01 o 
   0   5   1      183.03      181.83      5.35 o 
   1   5   1     1069.92     1027.45     23.44 o 
   2   5   1        2.80        0.79      1.31 o 
   3   5   1      277.88      273.93      9.14 o 
   4   5   1      402.17      387.37     18.69 o 
   5   5   1        7.75        3.62      1.70 o 
   6   5   1      444.45      489.81     15.59 o 
   7   5   1       15.21       18.88      3.05 o 
   8   5   1       20.24       17.96      3.54 o 
   9   5   1      219.00      216.77     10.62 o 
  10   5   1        0.15        2.80      2.61 o 
  11   5   1      113.55      124.83      9.98 o 
  12   5   1      505.25      540.92     16.05 o 
  13   5   1      129.48      141.54     14.41 o 
  14   5   1      164.28      199.09     11.89 o 
  15   5   1      195.26      226.05     14.50 o 
 -15   6   1       20.66       17.84      6.67 o 
 -14   6   1        0.31        0.61      5.09 o 
 -13   6   1      180.91      174.79     18.18 o 
 -12   6   1      776.16      765.65     25.16 o 
 -11   6   1      274.81      291.41     13.24 o 
 -10   6   1      508.91      488.67     17.43 o 
  -9   6   1     1687.68     1641.34     43.70 o 
  -8   6   1      541.70      474.58     26.94 o 
  -7   6   1      699.17      725.20     24.02 o 
  -6   6   1      638.28      591.71     19.81 o 
  -5   6   1      248.14      237.29     10.66 o 
  -4   6   1      293.10      268.18     12.16 o 
  -3   6   1       14.01       21.60      4.56 o 
  -2   6   1      412.98      352.35     10.93 o 
  -1   6   1     2163.94     2347.32     50.63 o 
   0   6   1      514.44      468.73     12.46 o 
   1   6   1     3917.69     3915.04     92.27 o 
   2   6   1     1041.76      975.34     28.98 o 
   4   6   1      125.70      108.76     32.67 o 
   5   6   1      598.40      614.21     21.81 o 
   6   6   1       91.58       81.40      6.34 o 
   7   6   1      649.82      616.62     18.92 o 
   8   6   1       18.49       13.69      3.64 o 
   9   6   1      275.45      255.57      9.56 o 
  10   6   1       21.11       16.40      3.45 o 
  11   6   1      552.71      497.02     14.87 o 
  12   6   1       31.21       34.78      4.95 o 
  13   6   1       21.89       18.21      4.57 o 
  14   6   1      258.28      277.77     32.36 o 
 -14   7   1       13.16       13.42      8.09 o 
 -13   7   1        0.01        1.74      4.78 o 
 -12   7   1       91.54       87.50     14.70 o 
 -11   7   1       21.25       26.83      5.48 o 
 -10   7   1        3.53        2.23      3.33 o 
  -9   7   1       55.94       41.18      5.35 o 
  -8   7   1        7.68        9.89      3.67 o 
  -7   7   1      100.87       89.52     13.07 o 
  -6   7   1       71.38       83.63      9.82 o 
  -5   7   1      144.45      120.48     11.92 o 
  -4   7   1       15.41       17.62      3.64 o 
  -3   7   1      443.31      428.71     21.40 o 
  -2   7   1       95.45      116.69      6.60 o 
  -1   7   1      277.79      265.01     26.59 o 
   0   7   1      184.34      181.47      8.32 o 
   1   7   1      109.41      119.55     10.01 o 
   2   7   1      697.68      764.03     21.76 o 
   3   7   1       18.79       14.67      4.85 o 
   4   7   1       62.07       48.35      7.89 o 
   5   7   1       15.79       24.82      4.27 o 
   6   7   1        5.42        1.18      2.89 o 
   7   7   1      211.57      182.89     12.16 o 
   8   7   1       13.97       13.02      4.31 o 
   9   7   1       60.79       43.71      5.72 o 
  10   7   1       23.43       21.07      5.10 o 
  11   7   1       29.69       21.48     11.00 o 
  12   7   1        4.63       -0.42      4.00 o 
  13   7   1       47.94       42.11     10.40 o 
 -12   8   1        0.83       -0.35      3.97 o 
 -11   8   1       14.41        5.44      4.28 o 
 -10   8   1        9.99       13.59      4.07 o 
  -9   8   1       54.98       44.76     12.29 o 
  -8   8   1      265.37      257.65     16.18 o 
  -7   8   1      427.87      421.49     16.96 o 
  -6   8   1        8.37       13.36      5.54 o 
  -5   8   1      422.96      399.16     15.81 o 
  -4   8   1        2.41        1.66      2.82 o 
  -3   8   1       22.23       24.05      5.37 o 
  -2   8   1      760.06      785.40     28.36 o 
  -1   8   1       33.81       34.33      5.54 o 
   0   8   1     3035.57     3117.91     76.08 o 
   1   8   1      164.68      174.93     15.40 o 
   2   8   1       22.74       21.70      7.27 o 
   3   8   1       38.75       36.42      6.10 o 
   4   8   1       68.97       74.76      9.16 o 
   5   8   1      918.47      839.07     27.82 o 
   6   8   1      338.54      317.00     24.23 o 
   7   8   1      243.55      235.66     13.10 o 
   8   8   1        7.47        0.66      6.47 o 
   9   8   1       28.28       30.26      7.31 o 
  10   8   1       57.06       42.93      6.34 o 
  11   8   1      116.79      116.06     10.16 o 
 -10   9   1      364.27      396.73     17.05 o 
  -9   9   1       91.54       76.87      8.43 o 
  -8   9   1      689.05      667.07     24.86 o 
  -7   9   1      104.07       91.92     14.32 o 
  -6   9   1      217.55      223.10     38.90 o 
  -5   9   1       24.54       19.75      4.71 o 
  -4   9   1        4.18        6.23      3.53 o 
  -3   9   1      113.63      116.74      8.11 o 
  -2   9   1        1.41        1.34      2.93 o 
  -1   9   1      113.91      123.70     12.35 o 
   0   9   1       51.95       49.40      5.40 o 
   1   9   1      117.78      115.96      8.01 o 
   2   9   1      237.00      256.59     11.44 o 
   3   9   1      330.54      321.88     17.95 o 
   4   9   1      266.17      275.31     17.30 o 
   5   9   1      205.70      211.01     12.37 o 
   6   9   1      845.23      867.62     29.75 o 
   7   9   1        0.13       -0.38      3.72 o 
   8   9   1      925.06      967.84     33.31 o 
   9   9   1       66.73       64.74     12.16 o 
  -7  10   1      232.30      231.06     19.20 o 
  -6  10   1        1.05        3.94      3.90 o 
  -5  10   1       89.16       96.11     13.21 o 
  -4  10   1       38.15       33.99      7.20 o 
  -3  10   1        5.86        5.59      3.98 o 
  -2  10   1       17.38       31.62     14.22 o 
  -1  10   1        0.04        1.26      3.27 o 
   0  10   1      348.60      379.63     16.49 o 
   1  10   1        3.20        3.38      3.40 o 
   2  10   1       20.49       29.33      4.98 o 
   3  10   1      225.90      227.87     23.42 o 
   4  10   1        7.59       14.18      5.87 o 
   5  10   1      349.15      333.66     22.42 o 
   6  10   1      246.78      235.29     40.59 o 
 -18   0   2        4.78        6.00      7.95 o 
 -17   0   2      401.32      466.52     48.71 o 
 -16   0   2      111.15      124.04     12.07 o 
 -15   0   2      629.55      681.77     26.99 o 
 -14   0   2       20.90       28.30      5.97 o 
 -13   0   2     2377.97     2347.16     76.09 o 
 -12   0   2       52.91       62.79     21.75 o 
 -11   0   2     1776.44     1772.04     53.59 o 
 -10   0   2       11.97        6.57      6.60 o 
  -9   0   2        3.61       -0.67      2.35 o 
  -8   0   2     4040.66     3905.47    107.70 o 
  -7   0   2       11.83        4.41      2.28 o 
  -5   0   2      208.21      188.31     20.88 o 
  -4   0   2    10120.11    10036.90    317.28 o 
  -3   0   2     1232.43     1000.94     72.16 o 
   1   0   2      695.99      646.79     33.56 o 
   2   0   2     8690.26     4885.67    234.67 o 
   3   0   2      153.63      138.31      7.17 o 
   4   0   2      177.81      233.83      8.63 o 
   5   0   2     2427.79     2753.88     73.53 o 
   7   0   2        2.40        0.86      1.42 o 
   8   0   2      458.18      399.15     17.92 o 
   9   0   2      548.27      503.52     18.33 o 
  10   0   2        1.52       10.10      4.27 o 
  11   0   2     1743.85     1883.85     57.81 o 
  12   0   2      179.79      173.71     21.61 o 
  13   0   2        1.93       -3.71      5.52 o 
  14   0   2      175.25      195.97     19.28 o 
  15   0   2       50.70       83.21     13.60 o 
  16   0   2      429.38      447.22     28.69 o 
 -18   1   2       85.50      107.36     10.98 o 
 -17   1   2       11.82       13.54      4.67 o 
 -16   1   2       66.25       64.19      7.19 o 
 -15   1   2        2.47       -2.20      3.04 o 
 -14   1   2       36.47       50.97      5.61 o 
 -13   1   2        0.25       -3.31      2.31 o 
 -12   1   2      747.04      706.51     18.25 o 
 -11   1   2        0.34        1.78      1.97 o 
 -10   1   2      340.52      358.47     13.74 o 
  -9   1   2     1423.07     1383.38     26.95 o 
  -8   1   2     1410.56     1477.44     34.93 o 
  -7   1   2        0.08        9.44      1.66 o 
  -6   1   2      132.00      159.40     10.84 o 
  -5   1   2       11.48        3.39      2.39 o 
  -4   1   2      244.68      212.30      9.78 o 
  -3   1   2        0.25       -0.63      1.20 o 
  -2   1   2      928.94      949.70     35.19 o 
  -1   1   2      557.91      586.40     31.53 o 
   0   1   2     1818.36     1844.20     64.49 o 
   1   1   2        0.24        2.43      1.92 o 
   2   1   2     8691.74     8597.87    175.37 o 
   3   1   2       46.34       38.15      2.43 o 
   4   1   2      108.39      124.38      7.73 o 
   5   1   2       29.04       29.54      2.94 o 
   6   1   2      627.13      557.06     27.67 o 
   7   1   2      324.24      349.98      8.97 o 
   8   1   2      396.53      387.56     11.00 o 
   9   1   2       35.13       35.84      3.58 o 
  10   1   2      202.59      192.10      9.77 o 
  11   1   2       48.85       53.44      5.79 o 
  12   1   2      315.46      326.02     15.26 o 
  13   1   2      617.20      641.78     20.39 o 
  14   1   2       26.99       23.43      5.36 o 
  15   1   2       23.40       24.47      6.38 o 
  16   1   2       26.64       47.46      8.92 o 
 -18   2   2       29.63       40.07      6.64 o 
 -17   2   2       48.14       51.77      6.92 o 
 -16   2   2        2.68       -0.82      3.52 o 
 -15   2   2       27.41       27.13      5.10 o 
 -14   2   2      100.37       94.90      7.57 o 
 -13   2   2       69.76       62.09      6.16 o 
 -12   2   2       63.39       72.22      5.75 o 
 -11   2   2       23.60       30.40      4.12 o 
 -10   2   2      190.45      180.35      7.10 o 
  -9   2   2      482.04      480.64     11.48 o 
  -8   2   2      686.01      766.84     42.61 o 
  -7   2   2     1500.64     1507.66     32.41 o 
  -6   2   2     1347.89     1410.96     40.85 o 
  -5   2   2      714.47      715.00     15.09 o 
  -4   2   2      832.90      936.84     27.23 o 
  -3   2   2      216.24      218.32      8.92 o 
  -2   2   2     6843.02     4083.49    205.55 o 
   1   2   2     3807.58     4004.07     76.20 o 
   2   2   2      357.24      326.04      8.67 o 
   4   2   2     2170.68     2250.94     53.28 o 
   5   2   2       84.58      101.23      5.12 o 
   6   2   2      814.98      935.74     20.62 o 
   7   2   2      382.55      414.22     10.24 o 
   8   2   2      154.03      143.92      6.18 o 
   9   2   2      143.53      137.74      6.97 o 
  10   2   2       23.46       38.15      4.35 o 
  11   2   2      646.83      591.02     16.39 o 
  12   2   2       71.03       78.57      7.03 o 
  13   2   2       20.44       17.66      4.65 o 
  14   2   2      175.96      181.13     12.51 o 
  15   2   2        0.39       -0.89      4.06 o 
  16   2   2        6.40        6.14      6.37 o 
 -17   3   2      308.46      355.99     19.73 o 
 -16   3   2      244.77      257.29     13.76 o 
 -15   3   2        0.47        0.49      3.43 o 
 -14   3   2      282.51      265.40     11.98 o 
 -13   3   2      116.21      133.00     16.21 o 
 -12   3   2       49.62       45.62      8.43 o 
 -11   3   2      144.81      133.59      9.83 o 
 -10   3   2      157.62      162.73      8.07 o 
  -9   3   2     1172.39     1165.22     27.83 o 
  -8   3   2      162.45      147.44      7.25 o 
  -7   3   2     1626.07     1703.69     33.87 o 
  -6   3   2       41.40       42.43      4.66 o 
  -5   3   2      807.31      812.85     20.56 o 
  -4   3   2      490.94      496.67     16.13 o 
  -3   3   2     1353.49      917.35    161.32 o 
   0   3   2      262.51      225.93      8.94 o 
   1   3   2      521.48      618.17     20.34 o 
   2   3   2     1522.04     1532.64     33.97 o 
   3   3   2      523.30      669.36     26.32 o 
   4   3   2      151.87      134.10      7.80 o 
   5   3   2      253.19      298.35     14.42 o 
   6   3   2      910.06      875.63     19.74 o 
   7   3   2      348.13      306.01      9.34 o 
   8   3   2      835.48      829.87     20.32 o 
   9   3   2     1087.23      987.95     23.19 o 
  10   3   2      278.45      280.02     13.62 o 
  11   3   2      296.64      297.31     10.65 o 
  12   3   2      471.00      457.89     30.16 o 
  13   3   2       56.60       60.64      6.60 o 
  14   3   2        1.79       -2.31      4.00 o 
  15   3   2       25.03       35.43      6.71 o 
  16   3   2        2.31       -5.07      4.10 o 
 -17   4   2        6.52       11.58      4.64 o 
 -16   4   2      123.70      130.65      9.70 o 
 -15   4   2      397.52      443.34     30.70 o 
 -14   4   2        8.88        6.99      3.61 o 
 -13   4   2      298.63      322.08     17.12 o 
 -12   4   2       16.09       19.22      3.51 o 
 -11   4   2      965.75     1020.14     24.16 o 
 -10   4   2       13.75       15.54      2.94 o 
  -9   4   2      123.39      122.84      7.30 o 
  -8   4   2     1530.86     1448.26     38.87 o 
  -7   4   2      279.58      318.88     11.38 o 
  -6   4   2     1095.70     1162.61     25.92 o 
  -5   4   2        0.89        1.08      0.93 o 
  -4   4   2      161.23      123.28      6.33 o 
  -3   4   2      472.12      389.11     14.15 o 
  -2   4   2      631.86      768.39     24.19 o 
  -1   4   2        0.47        0.24      1.51 o 
   0   4   2     1308.61     1178.57     29.50 o 
   1   4   2       35.13       13.60      2.36 o 
   2   4   2       42.34       40.01      3.29 o 
   3   4   2     1708.02     1648.27     37.20 o 
   4   4   2       56.71       70.56      4.74 o 
   5   4   2     2155.13     2191.76     47.75 o 
   6   4   2       34.13       22.91      3.31 o 
   7   4   2     1746.21     1735.65     36.53 o 
   8   4   2     1025.40     1034.66     23.82 o 
   9   4   2      110.55      111.26      6.62 o 
  10   4   2      864.47      894.43     22.04 o 
  11   4   2      664.56      664.16     17.99 o 
  12   4   2      852.25      835.47     21.83 o 
  13   4   2        4.12        4.33      4.06 o 
  14   4   2       37.03       50.06      7.35 o 
  15   4   2        0.06       -4.82      4.27 o 
 -16   5   2        8.30        6.57      6.18 o 
 -15   5   2        0.19        4.50      4.42 o 
 -14   5   2       18.09       19.22      5.35 o 
 -13   5   2       26.61       20.11      5.72 o 
 -12   5   2      131.05      136.16     10.27 o 
 -11   5   2       91.75       95.53      6.80 o 
 -10   5   2       84.70       81.40      6.03 o 
  -9   5   2       31.34       33.15      4.15 o 
  -8   5   2       19.70       24.99      3.23 o 
  -7   5   2       71.60       71.78      8.09 o 
  -6   5   2       92.96       93.04      5.18 o 
  -5   5   2      862.36      942.63     20.77 o 
  -4   5   2       68.22       65.92      4.49 o 
  -3   5   2     1019.68      946.37     35.51 o 
  -2   5   2        3.39        6.81      3.21 o 
  -1   5   2      187.22      148.30      7.71 o 
   0   5   2     1184.72     1284.64     30.81 o 
   1   5   2      139.39      131.72      4.55 o 
   2   5   2      933.04      895.15     29.26 o 
   3   5   2        3.95        4.54      1.76 o 
   4   5   2      821.26      820.27     72.49 o 
   5   5   2     1372.46     1340.28     50.12 o 
   6   5   2       96.16       87.04      5.63 o 
   7   5   2       14.57       18.23      3.26 o 
   8   5   2      228.43      222.21      8.70 o 
   9   5   2        4.13        0.33      2.50 o 
  10   5   2      602.75      577.77     25.35 o 
  11   5   2      116.54      117.79      7.42 o 
  12   5   2      187.54      190.09      9.90 o 
  13   5   2        0.43        0.54      3.85 o 
  14   5   2      100.78      110.92     10.14 o 
 -15   6   2       86.37       98.62     11.70 o 
 -14   6   2        5.16        3.80      4.95 o 
 -13   6   2      103.44       95.33     10.60 o 
 -12   6   2      253.94      266.46     13.07 o 
 -11   6   2      876.99      834.69     25.85 o 
 -10   6   2       23.38       24.51      4.49 o 
  -9   6   2      277.32      257.56     11.52 o 
  -8   6   2      451.41      441.08     19.22 o 
  -7   6   2       50.15       49.48      5.36 o 
  -6   6   2      266.05      278.89     37.51 o 
  -5   6   2      601.61      607.11     19.42 o 
  -4   6   2       38.77       39.23      2.86 o 
  -3   6   2       93.85       99.03      8.73 o 
  -2   6   2      217.53      207.67      7.17 o 
  -1   6   2      438.48      473.89     17.65 o 
   0   6   2       19.57       27.52      4.21 o 
   1   6   2      325.72      364.48     28.03 o 
   2   6   2      105.29      109.48      7.34 o 
   3   6   2      925.53      855.44     24.40 o 
   4   6   2        6.95        3.52      2.10 o 
   5   6   2      355.57      346.16     16.70 o 
   6   6   2      154.50      153.10     14.04 o 
   7   6   2      398.53      377.17     13.66 o 
   8   6   2      368.26      364.61     12.21 o 
   9   6   2       17.65       21.08      3.71 o 
  10   6   2      229.14      232.32     12.59 o 
  11   6   2       17.69       14.55      3.97 o 
  12   6   2        0.81        0.85      3.37 o 
  13   6   2       75.88       74.79      7.73 o 
 -14   7   2      225.65      260.49     18.42 o 
 -13   7   2        2.70        5.62      4.56 o 
 -12   7   2      232.72      250.93     13.34 o 
 -11   7   2       60.38       52.07      6.41 o 
 -10   7   2        0.30       -1.94      2.89 o 
  -9   7   2      186.81      174.04      9.77 o 
  -8   7   2       22.14       28.13      5.97 o 
  -7   7   2     1084.20     1060.93     32.77 o 
  -6   7   2      456.35      446.83     20.70 o 
  -5   7   2     1465.85     1450.69     41.92 o 
  -4   7   2      111.88      116.90      8.94 o 
  -3   7   2     1641.51     1484.60     37.92 o 
  -2   7   2        6.22        9.71      3.26 o 
  -1   7   2       43.61       28.41      4.47 o 
   0   7   2       40.10       46.93      4.45 o 
   1   7   2      166.45      131.92      7.47 o 
   2   7   2       96.87       87.21      6.22 o 
   3   7   2       75.63       60.54      8.28 o 
   4   7   2       23.32       29.05      6.88 o 
   5   7   2       27.59       43.25      5.31 o 
   6   7   2      117.49      113.46      9.42 o 
   7   7   2      315.84      310.82     13.98 o 
   8   7   2      105.53      111.34     10.11 o 
   9   7   2       15.24       14.97      4.23 o 
  10   7   2      360.52      353.93     15.21 o 
  11   7   2      271.46      271.38     20.53 o 
  12   7   2      122.54      149.22     13.29 o 
 -12   8   2       17.64       10.96      4.84 o 
 -11   8   2        0.40       -1.71      3.59 o 
 -10   8   2       30.92       30.11      5.12 o 
  -9   8   2       76.66       83.35      9.18 o 
  -8   8   2       31.04       24.87      4.80 o 
  -7   8   2       10.20        6.36      3.33 o 
  -6   8   2      174.16      174.79     10.07 o 
  -5   8   2        0.49        8.45      4.25 o 
  -4   8   2      975.62      989.26     30.93 o 
  -3   8   2      331.18      320.93     11.91 o 
  -2   8   2      241.17      261.88     15.16 o 
  -1   8   2       92.08      103.53      7.00 o 
   0   8   2       27.97       37.12      9.07 o 
   1   8   2      797.84      801.03     26.56 o 
   2   8   2      124.10      128.22      8.02 o 
   3   8   2      178.17      184.06     15.79 o 
   4   8   2      111.85      112.55      7.74 o 
   5   8   2       26.42       25.80      5.00 o 
   6   8   2      310.82      268.26     13.06 o 
   7   8   2      102.46      109.43      9.28 o 
   8   8   2       84.30       79.18      8.54 o 
   9   8   2        0.02        0.15      3.57 o 
  10   8   2        4.57        7.81      5.20 o 
  11   8   2        2.75       15.42      5.84 o 
 -10   9   2       83.59       82.96      8.26 o 
  -9   9   2       46.32       45.36      6.13 o 
  -8   9   2      115.18      102.31      8.97 o 
  -7   9   2      220.68      211.48     13.85 o 
  -6   9   2       44.19       45.76     26.35 o 
  -5   9   2       64.49       74.26     10.29 o 
  -4   9   2       34.00       35.09     12.36 o 
  -3   9   2      127.39      133.72     10.80 o 
  -2   9   2       19.25       16.79      3.78 o 
  -1   9   2       67.45       60.09      5.91 o 
   0   9   2      406.92      418.75     15.01 o 
   1   9   2       47.84       53.64      7.21 o 
   2   9   2      340.09      369.89     14.09 o 
   3   9   2      123.30      123.20     10.36 o 
   4   9   2       96.23       96.60      8.69 o 
   5   9   2      103.02       99.43     17.38 o 
   6   9   2      169.64      159.77     11.52 o 
   7   9   2        8.82        9.37      4.47 o 
   8   9   2        7.43       12.09      4.97 o 
   9   9   2        3.03        2.25      7.09 o 
  -7  10   2        0.54       -2.70      3.69 o 
  -6  10   2     1264.63     1236.18     51.99 o 
  -5  10   2       90.76       87.32      8.40 o 
  -4  10   2      616.85      608.59     30.25 o 
  -3  10   2        9.89        6.82      3.93 o 
  -2  10   2      475.28      491.33     17.58 o 
  -1  10   2      269.36      263.49     12.72 o 
   0  10   2      180.39      210.31     11.75 o 
   1  10   2       11.78        9.82      6.72 o 
   2  10   2       11.60       12.77      4.02 o 
   3  10   2      205.12      202.13     14.16 o 
   4  10   2       82.35       83.11     17.83 o 
   5  10   2      414.89      390.69     17.81 o 
   6  10   2       21.94       26.71      6.08 o 
 -18   1   3        1.79        5.15      4.41 o 
 -17   1   3       24.42       27.14      5.27 o 
 -16   1   3       78.49       88.98      7.92 o 
 -15   1   3      342.54      338.55     12.22 o 
 -14   1   3      498.62      507.04     15.04 o 
 -13   1   3        1.80        3.99      3.06 o 
 -12   1   3     3972.44     3869.94     77.54 o 
 -11   1   3     1502.09     1435.39     34.12 o 
 -10   1   3      158.29      159.57      9.62 o 
  -9   1   3      578.03      553.92     13.44 o 
  -8   1   3        0.87        7.08      1.48 o 
  -7   1   3       15.88       56.72      5.90 o 
  -6   1   3     1417.95     1338.17     49.69 o 
  -5   1   3       13.72        9.56      1.51 o 
  -4   1   3      945.62      882.91     21.79 o 
  -3   1   3     3972.12     3903.13    106.96 o 
  -2   1   3     1808.10     1684.02     60.91 o 
  -1   1   3      125.64      120.70      5.92 o 
   0   1   3     2040.47     2229.07     52.57 o 
   1   1   3      220.78      258.78      7.85 o 
   2   1   3     2572.36     2666.50     61.63 o 
   3   1   3     5694.98     5896.98    158.92 o 
   4   1   3     6261.63     6791.75    144.24 o 
   5   1   3      231.48      272.54      7.18 o 
   6   1   3     2825.11     3013.90     53.33 o 
   7   1   3      868.17      853.50     16.57 o 
   8   1   3      262.46      278.11      9.15 o 
   9   1   3       24.23       13.58      2.81 o 
  10   1   3       30.77       28.58      4.48 o 
  11   1   3      779.46      737.80     21.53 o 
  12   1   3       13.21        6.24      4.22 o 
  13   1   3       85.21      106.14      9.77 o 
  14   1   3        0.34       -1.07      4.47 o 
  15   1   3        0.34       -2.28      4.93 o 
  16   1   3      412.65      484.97     29.82 o 
 -18   2   3       65.00       61.02      8.54 o 
 -17   2   3      141.48      174.43     14.49 o 
 -16   2   3      153.00      160.79     10.64 o 
 -15   2   3        1.53        4.47      3.27 o 
 -14   2   3        1.66        3.89      3.38 o 
 -13   2   3      545.61      502.28     17.71 o 
 -12   2   3      252.00      241.31     14.33 o 
 -11   2   3     1212.00     1132.25     27.42 o 
 -10   2   3      372.22      366.52     11.52 o 
  -9   2   3     1226.68     1326.92     28.35 o 
  -8   2   3      841.12      704.69     28.59 o 
  -7   2   3      272.19      239.55      6.94 o 
  -6   2   3      934.72      915.97     19.08 o 
  -5   2   3      567.58      600.26     12.11 o 
  -4   2   3       86.50      106.85     10.98 o 
  -3   2   3     1394.74     1448.82     49.49 o 
  -2   2   3      141.30      151.52     10.85 o 
   0   2   3      164.59      179.52      5.39 o 
   1   2   3      122.83      115.53      3.80 o 
   2   2   3     3093.43     3130.21     77.62 o 
   3   2   3      467.91      466.00     13.03 o 
   4   2   3      112.60      114.35      5.59 o 
   5   2   3     2664.68     2717.72     53.83 o 
   6   2   3     1370.01     1329.59     28.33 o 
   7   2   3      295.82      319.63     10.09 o 
   8   2   3      567.78      594.79     15.45 o 
   9   2   3      136.43      112.54      6.58 o 
  10   2   3     1044.27     1030.56     24.57 o 
  11   2   3       17.66       10.54      3.81 o 
  12   2   3       97.04      109.96      8.41 o 
  13   2   3       54.18       42.08      6.07 o 
  14   2   3      158.01      175.28     12.69 o 
  15   2   3      175.30      190.86     16.18 o 
  16   2   3        0.20       -1.56      5.61 o 
 -18   3   3        8.36       10.98      4.83 o 
 -17   3   3        1.31        2.68      3.79 o 
 -16   3   3        8.62        7.82      4.19 o 
 -15   3   3        1.51        0.39      3.36 o 
 -14   3   3        8.47        6.69      3.64 o 
 -13   3   3      126.17      134.92      8.50 o 
 -12   3   3        3.61       -1.33      2.63 o 
 -11   3   3       12.13        7.45      2.61 o 
 -10   3   3      518.28      527.12     21.99 o 
  -9   3   3        8.97        1.83      1.47 o 
  -8   3   3     2453.56     2652.95     59.19 o 
  -7   3   3       77.09       86.12      5.16 o 
  -6   3   3     1213.89     1332.04     24.31 o 
  -5   3   3      277.17      307.32     10.15 o 
  -3   3   3      244.60      122.38     12.01 o 
  -2   3   3     4638.09     4394.11    156.73 o 
  -1   3   3     7597.14     7812.25    275.45 o 
   0   3   3    16879.14    17939.50    419.05 o 
   1   3   3      458.41      494.37     10.99 o 
   2   3   3       40.85       54.94      4.12 o 
   3   3   3      458.92      496.03     13.08 o 
   4   3   3      287.39      318.74     10.39 o 
   5   3   3      309.67      288.56      9.17 o 
   6   3   3      110.18      106.44      6.22 o 
   7   3   3       36.21       49.34      5.79 o 
   8   3   3      199.52      210.86      8.39 o 
   9   3   3      416.04      404.31     12.44 o 
  10   3   3      309.27      232.70      9.91 o 
  11   3   3      803.82      850.41     21.72 o 
  12   3   3       48.20       41.29      5.65 o 
  13   3   3      663.15      690.89     24.43 o 
  14   3   3       14.42       13.37      5.39 o 
  15   3   3      242.42      259.37     16.09 o 
 -17   4   3       31.34       27.03      6.86 o 
 -16   4   3       23.46       21.40     11.57 o 
 -15   4   3       47.95       59.61      7.83 o 
 -14   4   3       95.65       76.74      7.77 o 
 -13   4   3       44.97       42.97      5.80 o 
 -12   4   3      156.04      147.17      9.62 o 
 -11   4   3      813.21      860.07     22.87 o 
 -10   4   3        8.47        9.08      2.78 o 
  -9   4   3       20.64       23.92      3.74 o 
  -8   4   3      111.89      149.62      6.90 o 
  -7   4   3      241.86      278.18      7.45 o 
  -6   4   3      298.41      333.81     22.93 o 
  -5   4   3        2.33        2.98      1.79 o 
  -4   4   3     2475.78     2465.27     83.93 o 
  -3   4   3        4.06       15.02      4.74 o 
  -2   4   3        1.93        3.11      2.23 o 
  -1   4   3       83.72       76.57     12.76 o 
   0   4   3       16.90       24.91      3.56 o 
   1   4   3       22.45       14.84      3.76 o 
   2   4   3       29.30       37.03      2.88 o 
   3   4   3     1540.68     1616.65     32.88 o 
   4   4   3     1537.36     1495.89     33.50 o 
   5   4   3     1266.73     1148.65     26.83 o 
   6   4   3       14.63        9.79      3.01 o 
   7   4   3      143.17      145.42      7.01 o 
   8   4   3       63.34       82.63      9.09 o 
   9   4   3       12.72        8.84      3.00 o 
  10   4   3       74.61       74.61      6.77 o 
  11   4   3      280.76      262.82     11.32 o 
  12   4   3      209.03      213.37     15.98 o 
  13   4   3        2.72       -2.41      5.92 o 
  14   4   3      320.02      339.67     17.47 o 
  15   4   3       28.83       31.45      6.82 o 
 -16   5   3       15.89       12.94      5.45 o 
 -15   5   3      114.93      163.33     17.79 o 
 -14   5   3        2.21       -0.26      4.02 o 
 -13   5   3       13.31       11.03      4.06 o 
 -12   5   3       34.54       32.61      4.65 o 
 -11   5   3       15.83       17.95      3.62 o 
 -10   5   3      282.79      300.38     12.28 o 
  -9   5   3      989.97      966.10     24.20 o 
  -8   5   3      380.27      392.13     11.62 o 
  -7   5   3      396.94      406.83     10.60 o 
  -6   5   3      278.38      245.04     10.52 o 
  -5   5   3      500.73      482.77     34.79 o 
  -4   5   3     1223.07     1222.15     44.99 o 
  -3   5   3      916.64      868.25     27.88 o 
  -2   5   3     1881.89     1767.75     61.85 o 
  -1   5   3        0.75        4.83      3.06 o 
   0   5   3     1832.26     1914.74     37.16 o 
   1   5   3     3793.60     4005.21     76.01 o 
   2   5   3       19.78       29.54      2.70 o 
   3   5   3      386.62      396.41     11.46 o 
   4   5   3      125.36      152.56      7.56 o 
   5   5   3      861.87      883.42     21.71 o 
   6   5   3       32.58       30.64      3.83 o 
   7   5   3      558.77      529.37     15.34 o 
   8   5   3        0.84        0.38      2.32 o 
   9   5   3      129.97      114.42      7.40 o 
  10   5   3       60.74       46.80      4.99 o 
  11   5   3       19.74       26.91      4.82 o 
  12   5   3       67.35       72.34      7.21 o 
  13   5   3       44.42       60.05      7.71 o 
  14   5   3      185.29      192.71     13.59 o 
 -15   6   3      231.68      228.65     17.00 o 
 -14   6   3        1.27        1.00      4.63 o 
 -13   6   3       56.04       49.69      7.88 o 
 -12   6   3        0.28        2.01      3.47 o 
 -11   6   3      256.55      272.35     12.95 o 
 -10   6   3      289.69      282.18     12.16 o 
  -9   6   3      369.36      339.14     12.90 o 
  -8   6   3      111.77       95.66      6.56 o 
  -7   6   3      181.11      174.92     14.21 o 
  -6   6   3      388.13      370.17     11.27 o 
  -5   6   3      121.15      108.36     10.08 o 
  -4   6   3       91.16      103.20     10.43 o 
  -3   6   3       59.05       52.00      5.66 o 
  -2   6   3     4273.65     4387.69    120.93 o 
  -1   6   3     1770.86     1722.59     52.93 o 
   0   6   3     2318.62     2513.58     59.05 o 
   1   6   3      906.75      994.72     30.23 o 
   2   6   3      312.75      282.87     18.40 o 
   3   6   3      141.86      132.31      9.27 o 
   4   6   3        0.04        1.07      2.23 o 
   5   6   3      567.29      547.16     17.28 o 
   6   6   3       15.81       18.60      3.90 o 
   7   6   3      435.41      379.27     13.88 o 
   8   6   3       94.42      101.60      6.85 o 
   9   6   3        9.69        9.49      3.47 o 
  10   6   3      118.42      136.10      8.83 o 
  11   6   3      154.73      173.86     11.67 o 
  12   6   3       35.61       48.44      6.12 o 
  13   6   3        3.24        3.61      4.27 o 
 -14   7   3       63.57       53.53      8.77 o 
 -13   7   3        0.31        4.67      4.66 o 
 -12   7   3      177.20      180.02     16.14 o 
 -11   7   3       10.21        3.28      3.44 o 
 -10   7   3       61.68       66.78      6.40 o 
  -9   7   3        0.00       -0.02      3.16 o 
  -8   7   3       49.23       47.31      5.38 o 
  -7   7   3      280.31      285.83     40.43 o 
  -6   7   3        4.80        8.59      2.74 o 
  -5   7   3      277.20      264.95     19.62 o 
  -4   7   3       12.20       11.22      2.86 o 
  -3   7   3      764.91      733.64     25.55 o 
  -2   7   3       91.03       95.33      5.92 o 
  -1   7   3       10.30       12.62      3.41 o 
   0   7   3        9.17       15.78      4.95 o 
   1   7   3      109.56      114.44      6.97 o 
   2   7   3        0.23       -1.66      2.51 o 
   3   7   3      359.24      362.29     12.83 o 
   4   7   3      257.91      241.85     10.15 o 
   5   7   3        1.66        5.33      3.35 o 
   6   7   3       28.72       23.31      4.66 o 
   7   7   3        0.76       -2.11      2.95 o 
   8   7   3        0.00       -1.23      3.19 o 
   9   7   3       31.53       33.83      6.51 o 
  10   7   3        1.59        2.79      4.53 o 
  11   7   3       33.58       35.89      8.13 o 
  12   7   3      152.01      150.00     14.07 o 
 -13   8   3      132.52      122.65     12.12 o 
 -12   8   3      260.83      266.67     15.04 o 
 -11   8   3        9.23        7.57      4.22 o 
 -10   8   3      206.93      206.22     11.39 o 
  -9   8   3       17.83       15.19      3.99 o 
  -8   8   3      349.32      332.15     14.33 o 
  -7   8   3       58.94       62.65      9.52 o 
  -6   8   3        7.52        3.87      5.78 o 
  -5   8   3        5.22        5.50      3.25 o 
  -4   8   3        0.22        2.05      2.64 o 
  -3   8   3      136.67      132.07     14.69 o 
  -2   8   3        4.17        9.06      2.93 o 
  -1   8   3     1132.53     1053.22     29.72 o 
   0   8   3       13.67       13.60      3.31 o 
   1   8   3      209.97      211.99     20.88 o 
   2   8   3       82.97       88.36      8.14 o 
   3   8   3       60.30       54.11      6.54 o 
   4   8   3       27.26       33.05      5.08 o 
   5   8   3       14.88       21.94      5.93 o 
   6   8   3       23.50       27.41      5.22 o 
   7   8   3        0.23       -1.31      3.34 o 
   8   8   3      132.51      119.78     12.37 o 
   9   8   3       87.52       84.96      9.51 o 
  10   8   3       72.95       54.78      8.58 o 
 -11   9   3      207.79      177.85     12.06 o 
 -10   9   3      127.60       94.15      8.57 o 
  -9   9   3      131.25      141.03     14.03 o 
  -8   9   3       12.73        6.31      3.98 o 
  -7   9   3        3.74        4.18      5.34 o 
  -6   9   3      578.00      541.33     27.61 o 
  -5   9   3       14.00       14.47      4.09 o 
  -4   9   3      194.35      184.52     10.51 o 
  -3   9   3       60.73       70.35      9.65 o 
  -2   9   3       44.59       45.45      5.11 o 
  -1   9   3       39.27       42.59      6.86 o 
   0   9   3      572.41      568.59     18.77 o 
   1   9   3        0.98        1.73      2.86 o 
   2   9   3      432.71      459.44     19.52 o 
   3   9   3        0.19       -1.40      2.79 o 
   4   9   3       16.28       13.86      5.43 o 
   5   9   3       39.51       41.58      6.65 o 
   6   9   3      248.60      265.75     14.29 o 
   7   9   3      234.16      222.09     16.87 o 
   8   9   3      156.06      157.75     14.85 o 
  -8  10   3       19.90       17.55      7.07 o 
  -7  10   3      121.92      122.48     24.75 o 
  -6  10   3        0.03        2.95      4.69 o 
  -5  10   3      106.46      103.55      8.93 o 
  -4  10   3       22.28       21.12      4.90 o 
  -3  10   3       33.57       26.91      5.21 o 
  -2  10   3      112.44      100.79      7.80 o 
  -1  10   3       19.69       22.71      4.58 o 
   0  10   3      335.09      341.84     19.48 o 
   1  10   3      416.51      431.54     48.65 o 
   2  10   3       17.01       21.58      8.33 o 
   3  10   3       41.17       48.60      6.63 o 
   4  10   3       37.78       36.57      6.37 o 
   5  10   3       46.45       48.13      7.28 o 
 -18   0   4        0.36       -4.22      4.80 o 
 -17   0   4       46.38       51.11      8.48 o 
 -16   0   4        7.35       13.70      5.03 o 
 -15   0   4      217.25      183.60     13.37 o 
 -14   0   4     1043.60     1013.83     35.04 o 
 -13   0   4       46.24       51.74      6.98 o 
 -12   0   4      973.99      984.90     32.95 o 
 -11   0   4       64.94       51.85      6.24 o 
 -10   0   4      785.80      856.32     28.03 o 
  -9   0   4      232.01      179.30     33.12 o 
  -8   0   4    17645.65    18356.45   1093.32 o 
  -7   0   4        9.61        6.19      2.95 o 
  -6   0   4    10724.04    11570.41    374.82 o 
  -2   0   4      563.61      549.57     30.27 o 
   0   0   4     3139.60     3256.71    105.03 o 
   1   0   4     2995.91     3266.37    105.95 o 
   2   0   4      462.51      549.23     20.22 o 
   3   0   4      355.15      343.63     10.29 o 
   4   0   4    12065.36    13128.27    351.27 o 
   5   0   4      393.53      517.14     17.87 o 
   6   0   4     1122.82     1222.76     37.45 o 
   7   0   4      824.56      973.45     36.14 o 
   8   0   4      954.39      935.09     29.48 o 
   9   0   4      109.39       81.65      8.15 o 
  10   0   4        2.48       15.62      7.39 o 
  11   0   4        0.89        0.18      5.31 o 
  12   0   4       49.50       82.51     18.82 o 
  13   0   4      627.33      657.06     48.52 o 
  14   0   4       10.09        8.28      9.86 o 
  15   0   4       41.95       70.37     18.49 o 
 -18   1   4      123.80      146.61     11.09 o 
 -17   1   4       49.14       74.70      7.53 o 
 -16   1   4       26.05       30.70      4.76 o 
 -15   1   4       25.77       27.93      4.25 o 
 -14   1   4        3.72       -2.36      2.45 o 
 -13   1   4     1170.21     1150.41     26.97 o 
 -12   1   4      148.29      138.80      7.20 o 
 -11   1   4      239.68      213.56     21.22 o 
 -10   1   4      166.54      203.34      9.01 o 
  -9   1   4       26.75       26.88      3.35 o 
  -8   1   4      405.44      400.27     12.20 o 
  -7   1   4      427.26      492.53     16.65 o 
  -6   1   4     5181.04     5263.63    143.82 o 
  -5   1   4      421.68      423.96     11.79 o 
  -4   1   4      770.81      757.32     19.05 o 
  -3   1   4        3.06       -0.45      1.56 o 
  -2   1   4     1923.99     1881.28     43.87 o 
  -1   1   4     5192.40     5691.30    116.49 o 
   0   1   4      240.40      261.71      6.94 o 
   1   1   4       12.17        9.25      3.19 o 
   2   1   4      358.37      366.78     10.52 o 
   3   1   4      264.57      305.34      8.03 o 
   4   1   4      664.75      749.62     16.74 o 
   5   1   4     1656.34     1755.42     32.79 o 
   6   1   4       26.18       37.79      3.07 o 
   7   1   4      510.38      475.50     10.77 o 
   8   1   4        5.94       10.69      3.17 o 
   9   1   4       71.63       71.69      5.47 o 
  10   1   4       44.63       40.99      5.37 o 
  11   1   4       29.08       27.23      4.96 o 
  12   1   4        8.79        2.06      5.15 o 
  13   1   4       23.16       13.20      6.45 o 
  14   1   4       38.34       56.26     12.60 o 
  15   1   4       84.51      100.40     15.07 o 
 -18   2   4      188.52      221.02     13.26 o 
 -17   2   4        0.33       -3.15      3.07 o 
 -16   2   4        0.24       -0.41      3.16 o 
 -15   2   4       32.28       25.05      4.67 o 
 -14   2   4      133.38      125.21      7.59 o 
 -13   2   4     2110.80     2033.51     43.66 o 
 -12   2   4       74.25       88.72      5.77 o 
 -11   2   4       40.36       38.63      4.08 o 
 -10   2   4       49.07       32.30      4.42 o 
  -9   2   4      196.86      253.31      9.23 o 
  -8   2   4        4.80        4.47      1.59 o 
  -7   2   4      693.17      779.83     20.23 o 
  -6   2   4       17.21       11.31      1.72 o 
  -5   2   4     1597.35     1697.03     41.39 o 
  -4   2   4       87.42       98.71      4.86 o 
  -3   2   4     1013.01     1083.04     26.98 o 
  -2   2   4      213.08      159.95     10.78 o 
  -1   2   4        5.78       21.12      5.25 o 
   0   2   4      612.25      608.80     14.78 o 
   1   2   4     2545.26     2780.36     53.77 o 
   2   2   4      207.89      220.58     15.07 o 
   3   2   4      950.32      888.16     20.74 o 
   4   2   4      765.09      763.09     18.57 o 
   5   2   4     1932.01     2155.20     43.57 o 
   6   2   4      434.55      467.42     17.00 o 
   7   2   4        0.29        3.36      2.47 o 
   8   2   4        1.29       -0.25      2.46 o 
   9   2   4        1.75       -3.55      4.30 o 
  10   2   4       70.62       60.55      6.00 o 
  11   2   4       13.08        6.10      3.55 o 
  12   2   4        5.40        1.96      3.99 o 
  13   2   4      158.45      129.66     13.30 o 
  14   2   4        4.37        6.81      6.05 o 
  15   2   4       16.05       23.12      9.73 o 
 -18   3   4        2.27       10.13      6.08 o 
 -17   3   4        7.62       13.58      5.31 o 
 -16   3   4       11.80        9.45      4.86 o 
 -15   3   4      134.03      144.45     10.74 o 
 -14   3   4       99.65      100.26      8.70 o 
 -13   3   4      111.70      125.47      9.26 o 
 -12   3   4      384.78      439.05     16.13 o 
 -11   3   4      100.35       90.38      5.50 o 
 -10   3   4      326.21      353.26     18.34 o 
  -9   3   4     3052.02     3073.65     60.11 o 
  -8   3   4      192.95      221.72      7.57 o 
  -7   3   4      684.64      708.01     14.98 o 
  -6   3   4        0.09        0.73      1.42 o 
  -5   3   4       96.44      107.65      6.32 o 
  -4   3   4      495.01      468.03     19.50 o 
  -3   3   4        0.13       -3.69      2.93 o 
  -2   3   4     1515.75     1312.71     46.17 o 
  -1   3   4      767.24      896.23     23.54 o 
   0   3   4      962.04     1042.44     31.78 o 
   1   3   4      638.86      696.57     16.34 o 
   2   3   4     1913.05     1850.36     36.90 o 
   3   3   4      985.80     1055.73     22.26 o 
   4   3   4       88.51       90.77      4.99 o 
   5   3   4     2566.32     2632.95     62.96 o 
   6   3   4      186.29      198.88      7.41 o 
   7   3   4      550.05      534.94     14.18 o 
   8   3   4      136.11      143.10      7.37 o 
   9   3   4        0.40        4.88      3.15 o 
  10   3   4       65.35       42.37      4.79 o 
  11   3   4        0.12        0.73      3.58 o 
  12   3   4      124.65      124.68     15.93 o 
  13   3   4      138.72      169.13     13.50 o 
  14   3   4       73.93       75.02     10.42 o 
  15   3   4        4.17        2.37      5.80 o 
 -17   4   4       67.79       64.85      9.46 o 
 -16   4   4        0.08        0.60      4.02 o 
 -15   4   4       59.87       63.67      7.74 o 
 -14   4   4      137.94      125.10      9.69 o 
 -13   4   4        0.06       -5.04      2.71 o 
 -12   4   4     1938.81     1913.02     53.03 o 
 -11   4   4       76.13       86.77      7.00 o 
 -10   4   4       17.96       20.82      3.18 o 
  -9   4   4       46.26       43.20      3.84 o 
  -8   4   4        2.30        6.41      1.69 o 
  -7   4   4     2563.83     2521.66     49.16 o 
  -6   4   4      544.13      527.48     29.25 o 
  -4   4   4      610.39      556.63     26.75 o 
  -3   4   4       19.12        0.73      2.44 o 
  -2   4   4     2974.05     3055.12     85.32 o 
  -1   4   4      562.51      642.13     18.16 o 
   0   4   4     3043.16     2990.80    190.32 o 
   1   4   4      406.96      393.37      9.15 o 
   2   4   4      738.06      789.89     18.75 o 
   3   4   4     2495.71     2402.94     52.47 o 
   4   4   4      678.19      626.20     16.08 o 
   5   4   4       36.73       46.11      4.21 o 
   6   4   4     1089.22     1027.56     25.20 o 
   7   4   4       93.89      102.21      6.02 o 
   8   4   4      306.95      306.05     10.37 o 
   9   4   4       14.26       18.41      3.67 o 
  10   4   4        0.98        1.51      3.13 o 
  11   4   4       20.02       16.71      4.30 o 
  12   4   4       12.43        3.69      4.05 o 
  13   4   4       43.51       49.52      7.29 o 
  14   4   4        0.39       -4.86      4.57 o 
 -16   5   4       50.00       64.17      9.82 o 
 -15   5   4       26.18       26.72      5.61 o 
 -14   5   4       96.71      112.55      9.24 o 
 -13   5   4      410.16      385.90     15.52 o 
 -12   5   4       22.45       26.36      4.18 o 
 -11   5   4      162.15      153.50      9.03 o 
 -10   5   4        7.13        6.24      2.63 o 
  -9   5   4        6.36        8.08      2.39 o 
  -8   5   4      131.81      114.97      5.36 o 
  -7   5   4        0.05        0.88      2.93 o 
  -6   5   4      103.99      103.71      9.82 o 
  -5   5   4       80.39       87.78     11.37 o 
  -4   5   4        2.20       12.60      5.23 o 
  -3   5   4        1.04       -0.79      2.59 o 
  -2   5   4        3.87        0.61      3.14 o 
  -1   5   4     2229.80     2427.25     60.74 o 
   0   5   4      594.33      718.78     15.34 o 
   1   5   4       48.60       60.70      3.66 o 
   2   5   4      130.47      150.03      6.57 o 
   3   5   4       99.73      111.85      9.73 o 
   4   5   4        2.70        5.32      2.01 o 
   5   5   4       58.93       65.35      4.89 o 
   6   5   4       73.65       77.45      6.43 o 
   7   5   4        7.95        2.14      2.69 o 
   8   5   4        3.42        3.90      2.70 o 
   9   5   4      119.62      112.47      7.84 o 
  10   5   4        0.00       -0.78      3.23 o 
  11   5   4       56.11       58.86      6.66 o 
  12   5   4       28.81       39.61      5.92 o 
  13   5   4       38.78       43.97      7.18 o 
 -16   6   4       70.41       65.68     11.30 o 
 -15   6   4       75.58       53.95      8.94 o 
 -14   6   4       82.63       80.51      9.75 o 
 -13   6   4      120.90       90.97     13.79 o 
 -12   6   4      268.76      249.34     12.63 o 
 -11   6   4      143.70      136.90      9.02 o 
 -10   6   4        2.68        6.53      3.33 o 
  -9   6   4      192.14      192.03      9.58 o 
  -8   6   4      221.28      212.53      9.34 o 
  -7   6   4        9.38        9.07      7.78 o 
  -6   6   4        1.43       -1.35      4.08 o 
  -5   6   4      110.85      115.98     20.14 o 
  -4   6   4      228.59      238.77     18.16 o 
  -3   6   4       66.72       54.66      9.40 o 
  -2   6   4       44.48       47.88      5.32 o 
  -1   6   4     1065.54     1062.84     41.95 o 
   0   6   4      296.44      331.91      8.69 o 
   1   6   4      244.96      260.83     13.18 o 
   2   6   4      446.70      482.25     13.65 o 
   3   6   4     1527.02     1456.98     35.50 o 
   4   6   4      179.23      166.42     19.51 o 
   5   6   4     1913.91     1968.56     69.68 o 
   6   6   4      177.44      184.90      9.76 o 
   7   6   4        3.55        6.59      5.33 o 
   8   6   4        6.72       12.02      4.84 o 
   9   6   4       19.28       19.56      4.76 o 
  10   6   4      391.92      373.98     16.32 o 
  11   6   4        3.17        3.77      4.50 o 
  12   6   4       40.17       41.32      7.11 o 
 -14   7   4      223.22      209.05     15.86 o 
 -13   7   4      257.29      243.92     15.56 o 
 -12   7   4       99.32       92.33     15.32 o 
 -11   7   4      695.89      667.22     35.55 o 
 -10   7   4       70.37       72.43      7.65 o 
  -9   7   4     1038.76     1017.29     29.14 o 
  -8   7   4       32.21       29.01      5.73 o 
  -7   7   4     1304.24     1320.87     38.91 o 
  -6   7   4       82.98       79.59     15.10 o 
  -5   7   4     1299.68     1260.37     49.13 o 
  -4   7   4      380.56      361.65     19.45 o 
  -3   7   4      456.79      467.71     22.83 o 
  -2   7   4      283.22      327.82     10.97 o 
  -1   7   4      286.32      303.93     10.73 o 
   0   7   4        0.14        5.73      2.50 o 
   1   7   4      324.24      360.53     14.73 o 
   2   7   4      815.97      853.80     28.71 o 
   3   7   4      222.99      256.62     10.50 o 
   4   7   4     1611.12     1657.58     43.15 o 
   5   7   4      426.31      437.39     17.11 o 
   6   7   4      275.56      300.73     13.84 o 
   7   7   4      189.65      196.20     14.86 o 
   8   7   4       59.24       58.22      9.01 o 
   9   7   4      211.37      226.21     15.33 o 
  10   7   4       13.02       15.89      5.82 o 
  11   7   4      391.17      387.07     20.29 o 
 -13   8   4        0.45        0.01      4.65 o 
 -12   8   4       70.74       76.48      7.88 o 
 -11   8   4       48.55       51.50      6.47 o 
 -10   8   4       48.95       65.08      6.81 o 
  -9   8   4        2.66        3.27      4.13 o 
  -8   8   4      164.92      170.13     31.43 o 
  -7   8   4       12.38       12.28      5.20 o 
  -6   8   4      673.85      692.31     23.03 o 
  -5   8   4        5.95        6.74      2.64 o 
  -4   8   4      102.71       99.06     11.16 o 
  -3   8   4      467.29      445.94     18.81 o 
  -2   8   4      103.88       99.74     11.27 o 
  -1   8   4      102.01      101.39      9.05 o 
   0   8   4      135.04      134.91      8.08 o 
   1   8   4        7.23        5.32      3.18 o 
   2   8   4        5.81        7.36      3.68 o 
   3   8   4       61.74       66.24      6.14 o 
   4   8   4      330.39      316.52     21.53 o 
   5   8   4       68.03       55.62      6.73 o 
   6   8   4       14.33       20.55      6.30 o 
   7   8   4        0.57        2.98      5.02 o 
   8   8   4       12.03       13.17      6.19 o 
   9   8   4       31.37       46.30      7.94 o 
  10   8   4       69.39       95.55     10.90 o 
 -11   9   4        7.76       16.01      4.63 o 
 -10   9   4        1.40       -0.14      3.56 o 
  -9   9   4       63.08       46.84     10.71 o 
  -8   9   4       34.57       25.72      7.64 o 
  -7   9   4      293.60      287.55     13.72 o 
  -6   9   4      260.07      231.62     11.96 o 
  -5   9   4        0.05        0.17      3.16 o 
  -4   9   4       14.26       10.33      4.43 o 
  -3   9   4       22.91       26.33      8.61 o 
  -2   9   4      151.86      159.18     16.25 o 
  -1   9   4       54.31       59.06      5.65 o 
   0   9   4       78.95       83.25     10.93 o 
   1   9   4        0.61        0.99      3.31 o 
   2   9   4       77.78       83.87     19.25 o 
   3   9   4      448.84      486.03     28.79 o 
   4   9   4       90.04       93.53     12.16 o 
   5   9   4       30.34       34.73      8.80 o 
   6   9   4        2.73       -0.78      4.84 o 
   7   9   4        2.75        4.91      5.65 o 
  -8  10   4      132.70      128.34     10.09 o 
  -7  10   4        9.89       14.47      6.92 o 
  -6  10   4      275.42      303.57     17.38 o 
  -5  10   4       91.84       93.94      8.32 o 
  -4  10   4      130.89      136.36     10.02 o 
  -3  10   4      522.07      516.93     20.14 o 
  -2  10   4       13.91       23.37      5.08 o 
  -1  10   4      107.35      124.26      8.81 o 
   0  10   4       52.76       52.04      6.07 o 
   1  10   4        0.10       -0.45      3.75 o 
   2  10   4       98.34      114.41      8.85 o 
   3  10   4      263.44      256.95     13.35 o 
   4  10   4       19.20       15.99      6.40 o 
 -19   1   5        6.15        8.92      7.04 o 
 -18   1   5       75.31       70.00      9.89 o 
 -17   1   5      243.38      279.01     12.19 o 
 -16   1   5       59.74       78.12      6.56 o 
 -15   1   5      364.38      355.31     13.68 o 
 -14   1   5       75.91       70.76      5.68 o 
 -13   1   5      165.09      186.60      8.59 o 
 -12   1   5      248.81      238.58      9.80 o 
 -10   1   5      573.46      516.87     27.72 o 
  -9   1   5       43.60       63.99      6.59 o 
  -8   1   5     1306.18     1214.39     37.40 o 
  -7   1   5     2885.29     3280.52     77.50 o 
  -6   1   5      292.64      292.30      9.51 o 
  -5   1   5     2402.62     2549.87     71.07 o 
  -4   1   5      430.75      486.46     13.03 o 
  -3   1   5      676.57      684.60     17.24 o 
  -2   1   5      647.75      696.16     17.28 o 
  -1   1   5      194.20      196.39      8.72 o 
   0   1   5      168.57      158.25     11.67 o 
   1   1   5     1332.40     1324.15     28.39 o 
   2   1   5      820.71      864.34     19.83 o 
   3   1   5      167.10      245.99      6.51 o 
   4   1   5      584.71      589.05     13.97 o 
   5   1   5      350.81      387.76     10.62 o 
   6   1   5      276.71      277.42      9.33 o 
   7   1   5        2.46       -1.47      1.64 o 
   8   1   5      274.18      251.85      9.41 o 
   9   1   5       13.17        8.15      3.40 o 
  10   1   5        1.19       10.44      4.46 o 
  11   1   5      186.83      148.67     12.99 o 
  12   1   5       35.23       42.77     14.34 o 
  13   1   5        0.00       -6.73      7.43 o 
  14   1   5       75.31       69.51     12.89 o 
  15   1   5       76.76       80.45     26.73 o 
 -18   2   5       31.18       32.15      8.35 o 
 -17   2   5       46.71       47.86      7.30 o 
 -16   2   5      255.48      269.05     16.24 o 
 -15   2   5        0.01       -4.27      2.83 o 
 -14   2   5       31.48       29.20      4.49 o 
 -13   2   5       82.70       79.94      6.43 o 
 -12   2   5        5.34        9.65      3.06 o 
 -11   2   5        0.75        1.10      2.07 o 
 -10   2   5      355.77      321.25     11.49 o 
  -9   2   5     3748.93     3595.99     74.57 o 
  -8   2   5        0.32        1.04      1.61 o 
  -7   2   5      295.52      303.79      8.75 o 
  -6   2   5       11.34       14.97      1.98 o 
  -5   2   5     2634.30     2576.61     61.52 o 
  -4   2   5       39.47       70.37      5.84 o 
  -3   2   5     2246.53     2203.74     61.90 o 
  -2   2   5        8.18       13.04      2.43 o 
  -1   2   5        0.66       10.93      1.29 o 
   0   2   5       67.14       62.23      3.01 o 
   1   2   5      193.97      220.29      6.17 o 
   2   2   5     5109.12     5139.45     90.06 o 
   3   2   5      633.22      646.55     14.48 o 
   4   2   5       16.90       17.19      2.59 o 
   5   2   5      312.16      314.95      8.45 o 
   6   2   5      795.33      776.93     20.33 o 
   7   2   5     1053.63     1036.57     23.83 o 
   8   2   5      543.57      553.11     15.20 o 
   9   2   5       18.99       33.02      5.45 o 
  10   2   5      830.66      817.82     22.99 o 
  11   2   5        4.57       10.40      4.78 o 
  12   2   5        8.84       13.66      6.44 o 
  13   2   5      330.32      398.47     39.14 o 
  14   2   5        0.95       -7.72      6.65 o 
 -18   3   5        0.12       -4.67      4.19 o 
 -17   3   5        0.76       -0.98      4.14 o 
 -16   3   5       64.24       61.18      7.70 o 
 -15   3   5        0.89       -0.27      3.23 o 
 -14   3   5      396.80      377.27     15.44 o 
 -13   3   5      563.14      551.52     19.27 o 
 -12   3   5      117.90      117.01      7.31 o 
 -11   3   5        3.29        7.26      2.65 o 
 -10   3   5        7.43        9.13      2.34 o 
  -9   3   5       86.53       72.97      4.52 o 
  -8   3   5      135.34      119.42      5.21 o 
  -7   3   5      139.49      135.98      4.33 o 
  -6   3   5      771.99      831.91     22.67 o 
  -5   3   5       17.96       25.28      3.22 o 
  -4   3   5      462.31      449.04     20.29 o 
  -3   3   5       15.62       18.43      4.46 o 
  -2   3   5      104.09      128.29      7.58 o 
  -1   3   5      523.79      672.78     18.44 o 
   0   3   5      338.12      396.82      8.42 o 
   1   3   5       30.78       23.82      2.57 o 
   2   3   5      226.06      252.24      7.67 o 
   3   3   5       43.62       54.69      3.75 o 
   4   3   5      604.87      668.87     17.10 o 
   5   3   5        0.07        1.91      2.70 o 
   6   3   5      143.18      131.04      6.56 o 
   7   3   5      399.37      383.61     11.57 o 
   8   3   5       96.90       96.10      6.98 o 
   9   3   5      121.67       99.37      7.29 o 
  10   3   5       10.39       10.56      3.87 o 
  11   3   5       58.38       64.23      6.43 o 
  12   3   5       76.92       79.04      8.63 o 
  13   3   5        2.78        7.51      6.09 o 
  14   3   5        7.45        3.87      7.90 o 
 -17   4   5        7.96       14.85      5.56 o 
 -16   4   5        0.70        1.35      4.14 o 
 -15   4   5       75.47       82.04     14.71 o 
 -14   4   5       27.58       20.32      5.25 o 
 -13   4   5       67.07       77.82      7.13 o 
 -12   4   5     1275.67     1261.13     35.74 o 
 -11   4   5      428.33      434.20     13.55 o 
 -10   4   5      195.65      232.61      9.66 o 
  -9   4   5      553.22      578.89     21.12 o 
  -8   4   5      207.32      199.10      6.39 o 
  -7   4   5     1670.71     1804.86     51.36 o 
  -6   4   5       15.37       13.59      2.99 o 
  -5   4   5       36.28       40.59     11.88 o 
  -4   4   5      331.31      345.46     16.25 o 
  -3   4   5      156.03      157.13     24.07 o 
  -2   4   5     4358.44     4700.46    209.02 o 
  -1   4   5     1163.98     1134.68     34.81 o 
   0   4   5      338.97      364.15      8.45 o 
   1   4   5       53.04       43.02      3.18 o 
   2   4   5      176.51      185.47      7.68 o 
   3   4   5      140.76      137.20      7.40 o 
   4   4   5        6.76        3.41      2.16 o 
   5   4   5        9.41        9.56      2.71 o 
   6   4   5      440.15      453.91     13.66 o 
   7   4   5       99.64       92.59      6.62 o 
   8   4   5        7.63        0.92      3.83 o 
   9   4   5       27.61       30.20      4.74 o 
  10   4   5      104.76      103.06      7.95 o 
  11   4   5       20.33       19.31      4.99 o 
  12   4   5      168.07      186.94     12.89 o 
  13   4   5       10.23        4.38      6.91 o 
 -17   5   5       79.75       66.81     16.13 o 
 -16   5   5       21.34       23.28      6.99 o 
 -15   5   5      156.79      165.15     13.80 o 
 -14   5   5       74.67       63.58      8.55 o 
 -13   5   5       68.92       56.40      8.85 o 
 -12   5   5      102.72       91.13      8.90 o 
 -11   5   5      257.73      272.10     11.96 o 
 -10   5   5      596.51      530.84     17.22 o 
  -9   5   5     1582.46     1607.20     41.57 o 
  -8   5   5      178.43      186.48     11.05 o 
  -7   5   5       70.66       63.98      8.25 o 
  -4   5   5     3742.04     2253.34    121.64 o 
  -3   5   5      126.82      126.90     26.98 o 
  -2   5   5     2818.40     2659.14     66.22 o 
  -1   5   5      199.45      178.10      7.80 o 
   0   5   5      347.82      440.96     15.48 o 
   1   5   5      572.35      541.50     17.49 o 
   2   5   5        3.36        1.94      1.94 o 
   3   5   5      270.65      239.40     13.82 o 
   4   5   5      316.13      301.01     10.06 o 
   5   5   5      739.91      703.03     21.22 o 
   6   5   5      289.28      256.61     11.28 o 
   7   5   5      686.60      620.68     19.80 o 
   8   5   5      555.81      569.79     17.49 o 
   9   5   5      460.99      482.21     18.40 o 
  10   5   5      504.65      528.99     20.32 o 
  11   5   5      410.36      420.54     15.63 o 
  12   5   5      316.75      318.70     14.90 o 
  13   5   5       19.70       15.73      5.91 o 
 -16   6   5        8.43        4.94      6.00 o 
 -15   6   5        0.67        5.14      4.95 o 
 -14   6   5      103.33      100.69     12.24 o 
 -13   6   5      343.50      322.78     26.48 o 
 -12   6   5        6.99        5.68      4.03 o 
 -11   6   5       70.17       72.01      6.63 o 
 -10   6   5      266.96      278.87     11.62 o 
  -9   6   5       86.52       64.80      5.22 o 
  -8   6   5       28.21       42.59      8.83 o 
  -7   6   5      378.28      376.10     16.88 o 
  -6   6   5      459.26      447.30     53.44 o 
  -5   6   5      211.39      205.21     14.23 o 
  -4   6   5       30.55       24.52      7.87 o 
  -3   6   5        2.91        2.85      3.36 o 
  -2   6   5       85.76       90.72     16.47 o 
  -1   6   5     1552.21     1583.28     47.14 o 
   0   6   5       65.37       63.54      6.57 o 
   1   6   5      681.89      683.19     17.83 o 
   2   6   5       17.00       23.96      6.69 o 
   3   6   5      841.90      865.72     22.22 o 
   4   6   5      155.84      162.96      8.76 o 
   5   6   5      484.04      525.43     17.28 o 
   6   6   5      157.47      182.01     11.90 o 
   7   6   5        7.36        9.90      4.76 o 
   8   6   5      155.96      160.78     10.78 o 
   9   6   5       54.09       52.89      7.16 o 
  10   6   5        0.09       -0.18      4.02 o 
  11   6   5      169.06      160.82     12.04 o 
  12   6   5        4.36       -0.63      4.59 o 
 -14   7   5        0.20        3.65      7.17 o 
 -13   7   5        3.53        4.11      4.64 o 
 -12   7   5       22.58       20.64      4.81 o 
 -11   7   5       12.89        8.88      5.93 o 
 -10   7   5       17.33       16.93      5.74 o 
  -9   7   5        7.04        8.26      2.94 o 
  -8   7   5       59.77       73.36      5.03 o 
  -7   7   5      252.59      243.74     16.59 o 
  -6   7   5       95.15      107.64     19.73 o 
  -5   7   5      851.99      830.99     35.43 o 
  -4   7   5       56.16       48.30     13.24 o 
  -3   7   5       94.24       83.25      7.99 o 
  -2   7   5        3.51       11.38      3.26 o 
  -1   7   5      548.08      563.56     15.38 o 
   0   7   5      210.90      205.85      8.98 o 
   1   7   5      188.79      193.49     17.77 o 
   2   7   5       33.86       30.87      3.89 o 
   3   7   5       79.74       81.30     11.34 o 
   4   7   5       24.37       23.62      4.60 o 
   5   7   5      428.82      491.10     50.00 o 
   6   7   5        8.20        3.41      8.03 o 
   7   7   5       13.55       23.00      6.43 o 
   8   7   5       68.76       59.70      9.76 o 
   9   7   5       44.18       44.27      7.33 o 
  10   7   5        3.21       -0.83      4.56 o 
 -13   8   5       23.00       20.76      8.20 o 
 -12   8   5       33.45       37.09      5.76 o 
 -11   8   5       12.48       11.84      4.52 o 
 -10   8   5      122.66      116.32      8.39 o 
  -9   8   5      207.69      226.65     10.91 o 
  -8   8   5      461.71      454.97     15.69 o 
  -7   8   5        3.41        7.43      4.66 o 
  -6   8   5        0.07       -4.12      3.88 o 
  -5   8   5      106.68      119.84     21.27 o 
  -4   8   5      171.44      181.70     26.09 o 
  -3   8   5      984.11      931.24     70.31 o 
  -2   8   5       21.70       24.82      3.58 o 
  -1   8   5     1160.05     1167.91     31.71 o 
   0   8   5        1.50        0.16      2.81 o 
   1   8   5       45.33       83.84     10.57 o 
   2   8   5      357.29      362.79     13.52 o 
   3   8   5        0.02       -0.36      2.52 o 
   4   8   5      548.84      525.18     23.70 o 
   5   8   5      284.25      291.08     16.87 o 
   6   8   5        0.22        0.00      5.28 o 
   7   8   5      230.12      230.31     18.38 o 
   8   8   5       46.68       64.08     10.11 o 
   9   8   5      368.06      358.44     25.11 o 
 -11   9   5       19.51       21.73      7.19 o 
 -10   9   5       23.78       19.88      4.81 o 
  -9   9   5      103.31      103.71      7.94 o 
  -8   9   5      624.96      627.77     31.87 o 
  -7   9   5      103.42      124.91      8.24 o 
  -6   9   5      624.96      607.96     21.46 o 
  -5   9   5        7.61       12.93      3.70 o 
  -4   9   5       54.47       60.66      6.04 o 
  -3   9   5        0.01        0.66      3.04 o 
  -2   9   5      223.38      232.16     12.10 o 
  -1   9   5       15.81       23.72      4.24 o 
   0   9   5      939.65      980.01     33.38 o 
   1   9   5      271.18      320.60     21.71 o 
   2   9   5       77.44       79.39     10.37 o 
   3   9   5      636.45      613.95     23.31 o 
   4   9   5      178.19      169.76     14.09 o 
   5   9   5      564.45      587.49     36.64 o 
   6   9   5       13.24       15.98      9.07 o 
   7   9   5      250.98      247.64     18.88 o 
  -7  10   5      302.86      309.93     14.68 o 
  -6  10   5      103.30      104.60      8.64 o 
  -5  10   5      183.49      192.87     17.97 o 
  -4  10   5      229.21      237.59     16.48 o 
  -3  10   5      179.46      173.34     13.38 o 
  -2  10   5       16.35       17.43      4.87 o 
  -1  10   5       14.12       19.89      4.96 o 
   0  10   5       28.84       37.46      6.17 o 
   1  10   5      148.09      181.30     20.66 o 
   2  10   5      110.59      126.02     15.81 o 
   3  10   5        8.11        2.02      4.69 o 
 -19   0   6        7.09       14.31      8.52 o 
 -18   0   6       59.96       53.95     13.52 o 
 -17   0   6       30.83       36.39      9.61 o 
 -16   0   6       25.99       29.71     15.79 o 
 -15   0   6       87.88       76.17     11.08 o 
 -14   0   6      104.96       75.87     15.66 o 
 -13   0   6       71.53       44.73      8.28 o 
 -12   0   6      834.03      777.83     32.99 o 
 -10   0   6     1242.16     1234.80     46.26 o 
  -9   0   6       16.36       99.00      9.02 o 
  -8   0   6     5436.66     6465.40    212.53 o 
  -7   0   6      963.12     1113.73     40.36 o 
  -6   0   6       72.42       90.34      9.45 o 
  -5   0   6     2311.09     1871.33    214.06 o 
   0   0   6      148.33      126.77      8.55 o 
   1   0   6     1517.09     1577.45     54.37 o 
   2   0   6      526.01      664.64     20.87 o 
   3   0   6     2935.53     3119.17     73.27 o 
   4   0   6      582.01      542.35     15.92 o 
   5   0   6      475.46      422.02     13.71 o 
   6   0   6        4.91       -0.74      2.22 o 
   7   0   6      477.64      403.11     23.18 o 
   8   0   6      774.98      791.47     29.90 o 
   9   0   6      342.70      262.91     30.69 o 
  10   0   6        0.41       12.09     10.71 o 
  11   0   6      227.87      210.59     28.70 o 
  12   0   6      234.71      203.53     29.56 o 
  13   0   6      371.12      379.48     36.45 o 
  14   0   6        4.47       -5.68     10.81 o 
 -19   1   6        4.61        5.68      7.25 o 
 -18   1   6       19.31       26.83      8.48 o 
 -17   1   6       87.62       84.67      9.02 o 
 -16   1   6      215.51      180.25     11.97 o 
 -15   1   6       44.66       29.79      5.45 o 
 -14   1   6        6.53        1.64      3.54 o 
 -13   1   6      237.73      229.43     14.11 o 
 -12   1   6      157.36      174.59     12.00 o 
 -11   1   6        0.04        3.46      2.18 o 
 -10   1   6      763.65      705.37     23.03 o 
  -9   1   6       22.41       17.12      2.95 o 
  -8   1   6       37.00       21.32      3.16 o 
  -7   1   6       49.57       53.78      4.19 o 
  -6   1   6       67.54       68.44      4.28 o 
  -5   1   6     1156.92     1243.78     30.79 o 
  -4   1   6     1094.85     1228.57     35.40 o 
  -3   1   6     6012.63     5996.13    162.97 o 
  -2   1   6      821.33      887.02     22.49 o 
  -1   1   6     8599.91     9001.35    290.67 o 
   0   1   6      327.81      181.65     12.07 o 
   1   1   6        3.50        1.40      1.04 o 
   2   1   6      109.41      111.41      8.88 o 
   3   1   6      232.82      252.49      7.77 o 
   4   1   6      523.87      491.51     16.73 o 
   5   1   6      964.37     1015.87     22.11 o 
   6   1   6       26.71       16.47      3.32 o 
   7   1   6      208.41      184.30      8.06 o 
   8   1   6       49.14       53.44      6.16 o 
   9   1   6      500.01      471.59     17.89 o 
  10   1   6     1041.28      998.90     46.26 o 
  11   1   6       67.51       34.94     10.13 o 
  12   1   6      305.91      308.95     41.52 o 
  13   1   6        2.91        1.68      7.35 o 
  14   1   6        8.75        2.51     14.54 o 
 -19   2   6        0.08       -3.19     10.40 o 
 -18   2   6       80.41       78.18     10.88 o 
 -17   2   6        2.77        1.12      5.75 o 
 -16   2   6        5.61        6.15      4.74 o 
 -15   2   6       85.35       73.92      6.63 o 
 -14   2   6      109.09      101.34      7.29 o 
 -13   2   6      308.77      316.84     13.45 o 
 -12   2   6      109.33      125.02      8.41 o 
 -11   2   6       28.69        6.01      7.18 o 
 -10   2   6        0.75       -0.74      1.25 o 
  -9   2   6     1180.32     1185.97     27.48 o 
  -8   2   6      555.04      651.32     16.22 o 
  -7   2   6      494.85      589.88     12.93 o 
  -6   2   6      676.33      630.26     13.31 o 
  -5   2   6       28.53       28.84      3.86 o 
  -4   2   6     2439.20     2496.39     70.57 o 
  -3   2   6      270.12      320.51     10.05 o 
  -2   2   6     1566.85     1560.05     27.74 o 
  -1   2   6     1059.43     1107.19     20.84 o 
   0   2   6     1716.14     1837.44     39.03 o 
   1   2   6     1137.85     1239.86     40.27 o 
   2   2   6      263.82      270.90      7.70 o 
   3   2   6     2991.44     3169.15     60.96 o 
   4   2   6      794.27      818.77     18.27 o 
   5   2   6      590.27      686.45     15.23 o 
   6   2   6      198.82      235.81     13.61 o 
   7   2   6       41.03       55.04      6.95 o 
   8   2   6       16.75       17.53      4.03 o 
   9   2   6      349.74      318.56     12.76 o 
  10   2   6       67.77       59.16      6.34 o 
  11   2   6      234.00      212.54     20.42 o 
  12   2   6       20.73       17.18      9.06 o 
  13   2   6       30.98       22.06     17.67 o 
  14   2   6       10.34       16.65     15.68 o 
 -18   3   6        2.95       12.62      7.29 o 
 -17   3   6      215.79      206.56     16.37 o 
 -16   3   6       11.17       10.35      4.43 o 
 -15   3   6      161.10      138.65     10.19 o 
 -14   3   6       38.54       30.09      6.12 o 
 -13   3   6      154.87      175.10     12.59 o 
 -12   3   6      238.29      261.13     11.95 o 
 -11   3   6      297.69      305.93     16.00 o 
 -10   3   6      493.55      486.90     14.97 o 
  -9   3   6      321.94      325.20     10.85 o 
  -8   3   6      207.82      242.00      6.74 o 
  -7   3   6       57.33       30.94      5.84 o 
  -6   3   6     1418.24     1423.24     56.02 o 
  -5   3   6      543.50      648.94     31.02 o 
  -4   3   6     3312.12     3396.61     94.92 o 
  -3   3   6       14.43        2.81      1.84 o 
  -2   3   6     3929.27     4015.97     93.77 o 
  -1   3   6      567.37      620.59     12.13 o 
   0   3   6      244.50      284.13     10.82 o 
   1   3   6      889.10      868.12     18.42 o 
   2   3   6      585.85      548.81     13.18 o 
   3   3   6     1449.08     1429.21     32.34 o 
   4   3   6        8.48       10.42      2.54 o 
   5   3   6      943.91      956.71     26.62 o 
   6   3   6      171.89      170.76      8.74 o 
   7   3   6      175.07      155.42      9.05 o 
   8   3   6      178.97      171.58      9.59 o 
   9   3   6      184.62      193.72     10.53 o 
  10   3   6      110.85       98.59      7.89 o 
  11   3   6       26.67       20.48      5.05 o 
  12   3   6       33.59       53.97     11.47 o 
  13   3   6       47.77       39.41     11.16 o 
 -18   4   6       33.89       39.48     12.14 o 
 -17   4   6        5.37        4.21     10.78 o 
 -16   4   6      132.73      111.17     11.75 o 
 -15   4   6       42.81       30.44     10.86 o 
 -14   4   6      599.46      617.33     27.90 o 
 -13   4   6      141.00      119.41     10.36 o 
 -12   4   6     1219.50     1188.32     39.45 o 
 -11   4   6      123.85      145.34      9.73 o 
 -10   4   6      750.81      755.47     22.12 o 
  -9   4   6      862.64      867.78     26.72 o 
  -8   4   6       14.57        2.50      4.09 o 
  -7   4   6      882.03      919.59     28.73 o 
  -6   4   6       86.96       93.39      6.28 o 
  -5   4   6        0.13        4.40      2.18 o 
  -4   4   6      585.93      527.16     15.05 o 
  -3   4   6     1954.83     2137.15     60.17 o 
  -2   4   6     4646.29     4854.90    137.77 o 
  -1   4   6     3622.62     3634.84     87.43 o 
   0   4   6     1898.47     1854.46     33.59 o 
   1   4   6        1.26        2.62      1.42 o 
   2   4   6     1226.66     1204.98     25.60 o 
   3   4   6      297.65      267.13     10.93 o 
   4   4   6     2881.88     2772.77     66.65 o 
   5   4   6      106.29      119.73      7.93 o 
   6   4   6      270.31      285.41     12.39 o 
   7   4   6       89.42       99.83      9.07 o 
   8   4   6      105.69       98.81      7.39 o 
   9   4   6      239.15      245.91     12.16 o 
  10   4   6       21.66       25.50      4.96 o 
  11   4   6      202.08      205.29     11.85 o 
  12   4   6        0.68       -3.41      4.25 o 
  13   4   6       79.63      112.64     15.81 o 
 -17   5   6       46.78       38.69     12.35 o 
 -16   5   6       26.50       27.81      6.96 o 
 -15   5   6       49.31       45.12      7.90 o 
 -14   5   6      443.04      418.09     21.42 o 
 -13   5   6      635.39      617.55     24.60 o 
 -12   5   6      185.51      194.34     22.66 o 
 -11   5   6      240.74      226.89     22.64 o 
 -10   5   6        0.18        1.56      2.65 o 
  -9   5   6        0.42        3.52      2.50 o 
  -8   5   6      139.83      144.00     10.69 o 
  -7   5   6       75.24       53.66     14.82 o 
  -6   5   6       66.56       61.15      6.43 o 
  -5   5   6       12.77       19.89      7.92 o 
  -4   5   6      206.17      209.93     15.54 o 
  -3   5   6        2.79        4.71      3.34 o 
  -2   5   6      590.01      647.49     28.96 o 
  -1   5   6      168.95      180.76     11.48 o 
   0   5   6       37.46       32.35      2.70 o 
   1   5   6       45.20       40.87      5.15 o 
   2   5   6       25.51       21.69      2.69 o 
   3   5   6       34.87       38.19      3.53 o 
   4   5   6     1036.46      970.86     26.81 o 
   5   5   6       56.00       45.42      5.56 o 
   6   5   6      105.14      113.59      8.11 o 
   7   5   6       70.12       60.83      6.56 o 
   8   5   6      535.50      524.44     16.90 o 
   9   5   6      104.30      105.13      8.07 o 
  10   5   6      268.84      281.45     13.61 o 
  11   5   6       28.25       29.08      5.61 o 
  12   5   6        0.97       -3.44      4.13 o 
 -16   6   6      139.46      143.29     13.66 o 
 -15   6   6        0.69        4.83      5.06 o 
 -14   6   6       37.12       40.94      8.54 o 
 -13   6   6      269.53      259.32     15.33 o 
 -12   6   6      146.63      143.86     10.95 o 
 -11   6   6        7.35        6.87      3.27 o 
 -10   6   6      230.82      233.58     10.54 o 
  -9   6   6       49.67       46.25      4.26 o 
  -8   6   6     1270.89     1185.98     39.89 o 
  -7   6   6        0.04        0.48      3.35 o 
  -6   6   6     1143.09     1113.06     44.19 o 
  -5   6   6      401.21      373.16     19.16 o 
  -4   6   6      219.50      179.17     15.67 o 
  -3   6   6       75.31       70.05      7.52 o 
  -2   6   6      633.86      662.24     24.34 o 
  -1   6   6       41.15       71.85      7.64 o 
   0   6   6      414.70      411.11     16.31 o 
   1   6   6        8.02        0.72      2.12 o 
   2   6   6      572.16      592.13     16.52 o 
   3   6   6       61.15       51.53      5.56 o 
   4   6   6      162.64      162.90     19.10 o 
   5   6   6      180.35      184.53     12.00 o 
   6   6   6       27.96       25.53      5.77 o 
   7   6   6      229.61      262.25     16.93 o 
   8   6   6       25.87       21.78      5.43 o 
   9   6   6       61.93       50.01      8.22 o 
  10   6   6       12.48       10.63      5.19 o 
  11   6   6        0.03        2.23      5.08 o 
 -15   7   6       55.62       71.58      9.68 o 
 -14   7   6       70.84       64.85      8.86 o 
 -13   7   6      235.81      241.54     23.05 o 
 -12   7   6       36.41       34.43      6.23 o 
 -11   7   6      239.22      237.44     13.61 o 
 -10   7   6      149.68      167.69      8.99 o 
  -9   7   6       30.69       25.96      6.06 o 
  -8   7   6       62.11       53.89      7.43 o 
  -7   7   6      517.10      520.73     25.79 o 
  -6   7   6      229.57      219.61     16.71 o 
  -5   7   6       67.04       79.64      9.65 o 
  -4   7   6      324.53      327.41     15.14 o 
  -3   7   6       18.86       24.85      4.95 o 
  -2   7   6      343.38      315.23     14.68 o 
  -1   7   6      832.20      847.72     23.99 o 
   0   7   6      312.87      333.64     11.81 o 
   1   7   6      225.46      248.70     13.35 o 
   2   7   6       49.59       46.96      5.22 o 
   3   7   6      174.91      180.73     10.23 o 
   4   7   6       33.19       34.71      5.97 o 
   5   7   6      189.52      174.06     14.16 o 
   6   7   6      234.34      234.93     22.30 o 
   7   7   6       37.36       33.25     12.07 o 
   8   7   6        6.56        0.59      5.03 o 
   9   7   6        4.86        6.48      6.01 o 
  10   7   6        5.61        5.70      5.54 o 
 -13   8   6        6.58        1.74      4.42 o 
 -12   8   6      180.64      170.35     12.55 o 
 -11   8   6      203.19      212.96     11.28 o 
 -10   8   6       17.27       19.66      4.09 o 
  -9   8   6       48.22       44.84      7.92 o 
  -8   8   6      229.55      243.33     24.88 o 
  -7   8   6      216.45      235.51     25.49 o 
  -6   8   6      156.75      148.04     18.81 o 
  -5   8   6      137.76      156.64     15.07 o 
  -4   8   6      161.01      149.20     16.21 o 
  -3   8   6       72.11       74.16     27.25 o 
  -2   8   6      373.86      352.71     13.86 o 
  -1   8   6       68.41       84.03      6.97 o 
   0   8   6      521.21      526.67     25.75 o 
   1   8   6      160.56      165.93      9.41 o 
   2   8   6       59.18       49.24      6.25 o 
   3   8   6        8.69        7.90      4.13 o 
   4   8   6       26.17       28.47      6.88 o 
   5   8   6      120.68      126.79     25.76 o 
   6   8   6       50.53       52.47      8.86 o 
   7   8   6      310.33      252.80     18.78 o 
   8   8   6        0.33        3.08      6.09 o 
 -11   9   6       36.74       35.60      5.57 o 
 -10   9   6       68.51       58.74      6.30 o 
  -9   9   6        1.66       -0.94      4.37 o 
  -8   9   6      220.00      198.58      9.75 o 
  -7   9   6       58.45       61.30     10.47 o 
  -6   9   6       17.27        7.75      5.94 o 
  -5   9   6       20.58       23.81      7.42 o 
  -4   9   6        1.52       -1.16      2.86 o 
  -3   9   6      383.91      375.78     15.17 o 
  -2   9   6      303.92      270.15     21.61 o 
  -1   9   6      163.34      155.37     27.93 o 
   0   9   6       13.78       15.69      4.61 o 
   1   9   6       39.29       39.45      6.25 o 
   2   9   6        0.43        2.13      3.68 o 
   3   9   6        0.23        3.67      4.69 o 
   4   9   6        7.82        1.00      4.89 o 
   5   9   6        9.17        9.46      5.96 o 
   6   9   6        0.61        1.24      5.60 o 
  -7  10   6       73.25       77.68      7.10 o 
  -6  10   6       14.62       10.02      5.02 o 
  -5  10   6      159.02      165.67     10.08 o 
  -4  10   6        9.26       11.00      4.13 o 
  -3  10   6      262.50      268.60     13.86 o 
  -2  10   6      186.69      194.76     22.60 o 
  -1  10   6        1.17        3.04      4.37 o 
   0  10   6       86.83       87.89      8.72 o 
   1  10   6        0.11       -3.74      3.78 o 
   2  10   6       35.63       37.46      6.55 o 
 -19   1   7       28.04       17.95      8.03 o 
 -18   1   7        3.19        7.81      5.38 o 
 -17   1   7      145.65      154.61     11.58 o 
 -16   1   7       38.25       34.48      6.51 o 
 -15   1   7      276.96      236.70     14.46 o 
 -14   1   7       29.59       31.00      5.24 o 
 -13   1   7      597.66      550.67     18.80 o 
 -12   1   7       92.67       67.31      6.33 o 
 -11   1   7       51.40       64.27      5.87 o 
 -10   1   7       86.34       97.85      9.14 o 
  -9   1   7      170.80      181.96     11.55 o 
  -8   1   7      463.04      491.83     14.87 o 
  -7   1   7     1637.94     1627.33     40.30 o 
  -6   1   7      740.36      792.68     21.05 o 
  -5   1   7      642.14      640.56     17.30 o 
  -4   1   7     1670.23     1714.61     41.43 o 
  -3   1   7     3572.86     3538.74     82.54 o 
  -2   1   7     2063.61     2073.86     44.46 o 
  -1   1   7     2070.37     2180.23     60.91 o 
   0   1   7       62.20       97.28      9.66 o 
   1   1   7     1062.61     1048.95     23.59 o 
   2   1   7      183.73      170.41      7.25 o 
   3   1   7       34.44       27.69      3.11 o 
   5   1   7        4.50        5.21      2.91 o 
   6   1   7      535.22      516.84     15.67 o 
   7   1   7      514.74      520.64     18.84 o 
   8   1   7       43.32       62.56      8.59 o 
   9   1   7       17.31       10.90      5.63 o 
  10   1   7      202.48      263.87     38.98 o 
  11   1   7       12.97       -2.14      7.84 o 
  12   1   7       61.23       76.78     14.78 o 
  13   1   7       47.93       41.54     15.74 o 
 -19   2   7        5.46        8.71      7.23 o 
 -18   2   7       20.86       12.61      6.91 o 
 -17   2   7      112.69      109.39     12.11 o 
 -16   2   7        0.61        4.53      4.27 o 
 -15   2   7      332.93      335.07     15.12 o 
 -14   2   7      127.17      142.63      9.78 o 
 -13   2   7     1836.12     1679.84     44.90 o 
 -12   2   7       32.44       26.87      4.37 o 
 -11   2   7      153.04      142.78     10.76 o 
 -10   2   7      194.32      185.28      8.90 o 
  -9   2   7     2254.27     2337.41     57.45 o 
  -8   2   7      788.11      726.88     17.89 o 
  -7   2   7     1069.92     1123.61     25.44 o 
  -6   2   7      279.21      236.22      6.71 o 
  -5   2   7      890.04      905.38     19.96 o 
  -4   2   7      216.22      189.77      6.97 o 
  -3   2   7      340.86      427.35     10.21 o 
  -2   2   7     3396.49     3422.16     71.95 o 
  -1   2   7     2308.84     2438.93     47.79 o 
   0   2   7      168.94      189.39     11.01 o 
   1   2   7       69.65       92.13      5.40 o 
   2   2   7     1699.47     1628.62     44.56 o 
   3   2   7      451.10      479.34     15.26 o 
   4   2   7       96.26       86.73      6.53 o 
   5   2   7     1594.58     1557.00     36.58 o 
   6   2   7      125.66      132.74      7.81 o 
   7   2   7      357.98      386.74     13.49 o 
   8   2   7       63.86       74.24      6.54 o 
   9   2   7        3.24       -0.77      4.98 o 
  10   2   7        5.66        5.75      6.82 o 
  11   2   7       13.67       32.73     11.18 o 
  12   2   7       92.82       65.57     14.77 o 
  13   2   7       74.09       74.19     14.68 o 
 -18   3   7        1.32        1.18      6.00 o 
 -17   3   7       10.16       19.90      6.74 o 
 -16   3   7        4.12        9.18      5.90 o 
 -15   3   7      172.68      167.68     13.40 o 
 -14   3   7      640.89      530.47     22.57 o 
 -13   3   7       51.37       47.06      5.91 o 
 -12   3   7      269.32      238.58     12.48 o 
 -11   3   7      207.51      231.97     10.50 o 
 -10   3   7      167.03      155.42      8.11 o 
  -9   3   7      250.58      299.63     11.00 o 
  -8   3   7     1024.76     1068.19     24.18 o 
  -7   3   7       91.76       58.62      6.01 o 
  -6   3   7      397.66      371.14     14.84 o 
  -4   3   7        0.81        2.46      3.31 o 
  -3   3   7     2397.34     2366.34     51.31 o 
  -2   3   7      301.43      281.73      6.05 o 
  -1   3   7       66.05       67.19      3.65 o 
   0   3   7      634.96      676.26     15.14 o 
   1   3   7      206.48      246.98      6.63 o 
   2   3   7      122.12      119.36      5.01 o 
   3   3   7      330.03      368.08     13.13 o 
   4   3   7     2193.69     2175.65     89.47 o 
   5   3   7       76.60       84.06      7.12 o 
   6   3   7       19.80       16.06      3.97 o 
   7   3   7      155.43      183.64      9.87 o 
   8   3   7      286.85      282.06     12.16 o 
   9   3   7      111.04      118.03     10.28 o 
  10   3   7       70.17       62.64      9.16 o 
  11   3   7       15.53       28.99     10.99 o 
  12   3   7       14.79       17.47      9.41 o 
  13   3   7        0.46       -7.76      6.88 o 
 -18   4   7        0.02       -4.51      5.58 o 
 -17   4   7       13.18       10.07      6.03 o 
 -16   4   7       12.24        8.35      5.63 o 
 -15   4   7        7.96        0.49      7.61 o 
 -14   4   7       28.62        5.78      6.38 o 
 -13   4   7       52.46       44.10      7.24 o 
 -12   4   7      335.08      321.58     15.12 o 
 -11   4   7        7.62        7.20      3.75 o 
 -10   4   7      263.30      274.83     10.83 o 
  -9   4   7      899.26      949.46     20.27 o 
  -8   4   7        6.60        8.64      3.20 o 
  -7   4   7       88.19       83.03      7.60 o 
  -6   4   7       10.07        7.69      2.70 o 
  -5   4   7      192.33      183.76      8.15 o 
  -4   4   7      319.41      292.78     10.16 o 
  -3   4   7      402.23      413.89     14.89 o 
  -2   4   7      379.77      396.34     11.38 o 
  -1   4   7       20.18       26.71      2.61 o 
   0   4   7       21.21       31.32      2.84 o 
   1   4   7      197.80      204.99      9.64 o 
   2   4   7      480.47      460.37     16.96 o 
   3   4   7      881.43      914.07     26.39 o 
   4   4   7      707.25      726.67     21.72 o 
   5   4   7      124.61      140.65      9.10 o 
   6   4   7       47.71       31.32      5.64 o 
   7   4   7       64.53       61.10      6.11 o 
   8   4   7       27.42       22.27      4.68 o 
   9   4   7      148.93      149.69     11.70 o 
  10   4   7      215.98      230.88     12.58 o 
  11   4   7        9.60       16.54      6.74 o 
  12   4   7        8.54       -1.05      9.53 o 
 -17   5   7        0.40       -6.37      4.88 o 
 -16   5   7       50.31       57.92     10.15 o 
 -15   5   7        1.43        7.33      5.36 o 
 -14   5   7      262.97      256.82     15.37 o 
 -13   5   7      363.83      346.09     16.60 o 
 -12   5   7     1109.87     1139.59     38.14 o 
 -11   5   7       23.53       14.75      4.01 o 
 -10   5   7     1480.02     1475.21     38.89 o 
  -9   5   7       90.14       96.52      9.70 o 
  -8   5   7      262.40      260.20     16.37 o 
  -7   5   7       85.22       67.89      7.05 o 
  -6   5   7      758.58      771.66     28.52 o 
  -5   5   7       81.83       78.24     11.18 o 
  -4   5   7       24.67       23.02      5.22 o 
  -3   5   7       26.50       33.94      6.41 o 
  -2   5   7     1143.54     1162.34     47.02 o 
  -1   5   7       40.78       50.53      3.04 o 
   0   5   7      765.64      864.36     21.11 o 
   1   5   7      421.94      324.71     10.20 o 
   2   5   7        0.78        2.18      2.54 o 
   3   5   7     1062.10     1010.12     25.21 o 
   4   5   7     1352.93     1345.29     35.54 o 
   5   5   7      636.68      550.25     18.27 o 
   6   5   7      394.77      376.23     16.04 o 
   7   5   7      512.49      451.45     16.86 o 
   8   5   7       44.61       54.13      6.18 o 
   9   5   7       39.23       49.07      6.35 o 
  10   5   7        1.50       -3.14      5.41 o 
  11   5   7       29.21       36.94      7.08 o 
 -16   6   7       44.56       30.87      7.41 o 
 -15   6   7       32.70       23.37      6.56 o 
 -14   6   7      141.55      157.89     12.74 o 
 -13   6   7      435.40      411.00     18.82 o 
 -12   6   7       31.30       27.17      5.49 o 
 -11   6   7       78.49       95.20      7.09 o 
 -10   6   7      177.42      182.60     10.73 o 
  -9   6   7      337.77      292.80     16.93 o 
  -8   6   7      706.67      710.72     26.68 o 
  -7   6   7      196.30      181.41     14.70 o 
  -6   6   7       17.37       11.99      4.08 o 
  -5   6   7       28.00       26.08      6.77 o 
  -4   6   7      713.82      682.37     80.86 o 
  -3   6   7       63.58       62.95      8.81 o 
  -2   6   7      148.43      147.41     23.95 o 
  -1   6   7       42.96       36.51      3.84 o 
   0   6   7        5.83        5.92      2.50 o 
   1   6   7       82.77       99.24      6.81 o 
   2   6   7      988.14     1012.86     28.34 o 
   3   6   7     1505.86     1490.12     39.41 o 
   4   6   7      400.01      433.51     17.87 o 
   5   6   7       97.65      119.85     10.99 o 
   6   6   7       27.67       28.79      6.12 o 
   7   6   7        2.17       -1.06      4.35 o 
   8   6   7       44.10       31.24      6.46 o 
   9   6   7      110.11      100.36      9.56 o 
  10   6   7       25.00       21.06      6.24 o 
 -15   7   7       36.64       35.51      7.35 o 
 -14   7   7       13.99       19.72      6.41 o 
 -13   7   7       41.78       34.01      6.46 o 
 -12   7   7        9.85       10.86      4.57 o 
 -11   7   7      151.88      155.43      8.96 o 
 -10   7   7       85.75       84.89      6.02 o 
  -9   7   7       17.85       13.76      5.00 o 
  -8   7   7      184.57      194.25     18.49 o 
  -7   7   7      101.08      105.30     13.41 o 
  -6   7   7       21.99       12.90      5.49 o 
  -5   7   7        1.10        3.13      4.26 o 
  -4   7   7       48.77       39.29      6.15 o 
  -3   7   7       21.44       19.38      4.66 o 
  -2   7   7      140.34      180.38     31.26 o 
  -1   7   7        0.90        1.16      2.28 o 
   0   7   7        5.91        9.68      2.74 o 
   1   7   7      329.95      349.05     14.29 o 
   2   7   7       51.87       58.37      5.98 o 
   3   7   7        5.68        3.47      3.37 o 
   4   7   7       36.93       26.75      5.75 o 
   5   7   7      165.86      173.46     12.45 o 
   6   7   7        0.86        0.95      4.74 o 
   7   7   7       45.16       50.27      8.05 o 
   8   7   7       55.82       47.37      7.35 o 
   9   7   7        0.61       -4.33      4.83 o 
 -13   8   7      110.22      131.82     11.48 o 
 -12   8   7       15.88       25.77      9.30 o 
 -11   8   7       55.12       68.84     11.35 o 
 -10   8   7       31.53       25.95      4.11 o 
  -9   8   7        0.10       -2.14      4.13 o 
  -8   8   7       58.12       51.14      7.83 o 
  -7   8   7        2.27        5.47      4.13 o 
  -6   8   7       36.73       23.29      6.87 o 
  -5   8   7      117.23      124.16     13.04 o 
  -4   8   7      104.44       97.78     11.67 o 
  -3   8   7       75.33       56.36      8.97 o 
  -2   8   7        0.82       10.10      3.37 o 
  -1   8   7       11.96       11.94      3.69 o 
   0   8   7        7.88        5.48      3.56 o 
   1   8   7      128.65      149.38     10.39 o 
   2   8   7      231.71      235.46     13.21 o 
   3   8   7      305.37      283.28     17.92 o 
   4   8   7       34.78       25.01      7.10 o 
   5   8   7      956.55      956.82     38.78 o 
   6   8   7        0.76        5.25      5.57 o 
   7   8   7      261.55      255.32     19.62 o 
 -10   9   7       50.17       58.25      6.03 o 
  -9   9   7       63.92       65.74      9.36 o 
  -8   9   7       60.08       65.19      9.14 o 
  -7   9   7        3.16       -0.04      8.17 o 
  -6   9   7       61.43       67.25     10.73 o 
  -5   9   7      250.81      244.89     19.96 o 
  -4   9   7        4.00       -1.16      6.21 o 
  -3   9   7      266.77      282.77     14.57 o 
  -2   9   7       20.02        8.48      8.88 o 
  -1   9   7      121.75      140.99     10.35 o 
   0   9   7       21.26       13.15      7.28 o 
   1   9   7      434.83      424.88     18.04 o 
   2   9   7      103.34       85.72     10.33 o 
   3   9   7      550.01      531.50     26.83 o 
   4   9   7      126.07      118.18     12.58 o 
   5   9   7       79.11       91.68     11.61 o 
  -6  10   7      154.07      167.51      9.88 o 
  -5  10   7      164.25      153.35     11.34 o 
  -4  10   7       22.31       32.63      6.36 o 
  -3  10   7        0.03       -3.00      4.12 o 
  -2  10   7        0.14        4.37      4.87 o 
  -1  10   7       44.32       40.21      6.36 o 
   0  10   7       89.43       96.37     18.43 o 
   1  10   7       30.00       27.19      6.23 o 
 -19   0   8      198.65      238.10     21.96 o 
 -18   0   8       70.20       72.59     12.43 o 
 -17   0   8       27.38       29.70      9.22 o 
 -16   0   8      164.18      177.24     16.87 o 
 -15   0   8      204.67      198.77     16.85 o 
 -14   0   8      447.92      373.30     21.21 o 
 -13   0   8      358.21      277.22     17.90 o 
 -12   0   8        0.77       -0.51      4.36 o 
 -11   0   8     1162.35     1151.11     44.65 o 
 -10   0   8     1079.26     1010.77     39.14 o 
  -9   0   8      483.35      386.26     18.47 o 
  -8   0   8       58.42       66.78      7.17 o 
  -7   0   8      133.01      151.49      9.83 o 
  -6   0   8      488.33      531.72     21.86 o 
  -5   0   8     1742.77     1998.86     68.24 o 
  -4   0   8      306.99      227.62     11.70 o 
  -3   0   8     2315.60     2443.42     68.35 o 
  -2   0   8      835.69     1066.77     31.59 o 
  -1   0   8       61.14       65.19      6.67 o 
   0   0   8      327.40      355.71     16.50 o 
   1   0   8     1544.41     1600.45     56.49 o 
   2   0   8      205.12      186.92      8.81 o 
   3   0   8     2207.61     2323.13     80.63 o 
   4   0   8        4.59        6.86      5.69 o 
   5   0   8     1108.69     1095.94     43.75 o 
   6   0   8      179.58      169.38     15.68 o 
   7   0   8      178.04      172.73     15.77 o 
   8   0   8        1.24       -7.98     10.37 o 
   9   0   8        1.09       18.98     13.69 o 
  10   0   8      166.20      170.04     28.13 o 
  11   0   8       26.86        2.90     11.87 o 
  12   0   8      529.67      517.90     46.63 o 
  13   0   8       15.16       22.11     14.54 o 
 -19   1   8      110.19      107.79     13.04 o 
 -18   1   8        2.44        3.87      4.98 o 
 -17   1   8      195.36      187.81     12.73 o 
 -16   1   8        7.49        7.58      4.20 o 
 -15   1   8       15.05        5.55      3.93 o 
 -14   1   8        2.44        3.51      3.50 o 
 -13   1   8        9.61        7.05      4.52 o 
 -12   1   8        0.14        4.01      3.44 o 
 -11   1   8        1.43        3.07      2.88 o 
 -10   1   8      159.04      178.45     11.59 o 
  -9   1   8      462.96      505.18     19.24 o 
  -8   1   8        2.43        0.05      2.14 o 
  -7   1   8      616.13      594.06     17.04 o 
  -6   1   8     2076.23     2243.26     54.11 o 
  -5   1   8     2531.30     2645.94     62.85 o 
  -4   1   8     2139.62     2379.33     56.57 o 
  -3   1   8      555.26      524.13     13.21 o 
  -2   1   8     3451.92     3808.78     82.22 o 
  -1   1   8      113.78      103.77      4.88 o 
   0   1   8       17.89       27.26      2.72 o 
   1   1   8      518.01      486.81     13.12 o 
   2   1   8      747.28      716.37     19.46 o 
   3   1   8      219.19      200.32      7.55 o 
   4   1   8      149.98      148.73     10.21 o 
   5   1   8       16.26       29.85      6.21 o 
   6   1   8      475.26      484.88     18.08 o 
   7   1   8       84.29       98.89     10.68 o 
   8   1   8     1150.22     1200.58     41.29 o 
   9   1   8      103.68       87.60     14.67 o 
  10   1   8      515.08      495.85     51.71 o 
  11   1   8        9.55       -2.87      8.25 o 
  12   1   8        5.91        6.09      8.36 o 
 -19   2   8       17.02       17.19     10.81 o 
 -18   2   8        0.11        1.86      5.61 o 
 -17   2   8       31.31       29.85      7.90 o 
 -16   2   8        1.41        6.01      4.31 o 
 -15   2   8        0.02        3.83      4.71 o 
 -14   2   8        2.75        1.66      3.57 o 
 -13   2   8      191.86      168.47     10.25 o 
 -12   2   8      103.28      112.66      8.92 o 
 -11   2   8       22.77       18.03      3.73 o 
 -10   2   8      138.87      155.10      8.11 o 
  -9   2   8        8.91        8.72      2.70 o 
  -8   2   8      674.35      793.07     21.98 o 
  -7   2   8      135.59      120.27      4.99 o 
  -6   2   8      549.70      517.05     11.61 o 
  -5   2   8      171.68      182.94      5.56 o 
  -4   2   8      285.16      282.67      8.02 o 
  -3   2   8        9.06       12.83      1.74 o 
  -2   2   8        0.70        2.08      1.20 o 
  -1   2   8      135.38      149.92      5.43 o 
   0   2   8      181.48      211.94      7.67 o 
   1   2   8        0.28        0.61      1.45 o 
   2   2   8      681.80      730.94     18.61 o 
   3   2   8      929.15      859.70     21.61 o 
   4   2   8       68.99       71.30      5.04 o 
   5   2   8      581.04      523.44     15.96 o 
   6   2   8       60.68       48.44      5.39 o 
   7   2   8      683.66      649.62     26.02 o 
   8   2   8       61.92       66.08      9.13 o 
   9   2   8      334.49      303.59     18.14 o 
  10   2   8       47.44       46.62     12.56 o 
  11   2   8       84.20       80.04     14.39 o 
  12   2   8       64.00       56.41     13.56 o 
 -18   3   8      222.14      222.00     17.52 o 
 -17   3   8       72.52       69.71      9.80 o 
 -16   3   8       30.02       18.25      6.49 o 
 -15   3   8       50.77       31.77      6.62 o 
 -14   3   8       65.54       63.78      6.86 o 
 -13   3   8      672.29      633.03     21.61 o 
 -12   3   8      456.27      410.61     15.21 o 
 -11   3   8      293.68      267.94     11.60 o 
 -10   3   8      483.51      467.89     15.41 o 
  -9   3   8       92.26      108.48      6.26 o 
  -8   3   8      260.58      312.06      8.91 o 
  -7   3   8      775.57      665.04     23.36 o 
  -6   3   8      106.78      104.91      8.48 o 
  -5   3   8      952.88      993.92     31.40 o 
  -4   3   8      458.78      515.15     18.14 o 
  -3   3   8       77.17       50.55      2.52 o 
  -2   3   8      421.76      450.30      9.82 o 
  -1   3   8      459.95      539.91     12.76 o 
   0   3   8        5.99        5.72      1.82 o 
   1   3   8       91.54       93.80      5.72 o 
   2   3   8      113.45      112.69      6.59 o 
   3   3   8      514.59      526.28     17.12 o 
   4   3   8     1098.64     1069.57     29.73 o 
   5   3   8       55.33       60.68      5.86 o 
   6   3   8       12.82       15.04      3.92 o 
   7   3   8        8.82        6.71      3.51 o 
   8   3   8       82.24       72.30      9.56 o 
   9   3   8      135.88      121.95     12.21 o 
  10   3   8       30.55       25.17      7.88 o 
  11   3   8      295.05      317.59     26.68 o 
  12   3   8       15.17       23.03     10.51 o 
 -18   4   8       86.36       81.98     13.40 o 
 -17   4   8       84.99       88.29     10.85 o 
 -16   4   8        0.16       -1.42      5.44 o 
 -15   4   8      108.06       99.88     11.49 o 
 -14   4   8      131.37      105.02     10.14 o 
 -13   4   8       12.90       22.77     12.17 o 
 -12   4   8        0.28       -1.04      3.17 o 
 -11   4   8       33.97       38.24      5.41 o 
 -10   4   8      664.21      643.09     22.85 o 
  -9   4   8       10.17       10.37      3.01 o 
  -8   4   8     1737.38     1714.10     44.48 o 
  -7   4   8       12.59        8.79      3.25 o 
  -6   4   8     1249.29     1267.83     40.06 o 
  -5   4   8      783.80      740.15     25.21 o 
  -4   4   8     1558.91     1422.87     37.14 o 
  -3   4   8       21.34       17.31      2.44 o 
  -2   4   8      335.15      361.52      8.78 o 
  -1   4   8      131.49      135.41      8.31 o 
   0   4   8     1445.35     1355.68     31.25 o 
   1   4   8      867.97      883.17     28.31 o 
   2   4   8        5.45        4.18      2.56 o 
   3   4   8      382.43      389.96     14.12 o 
   4   4   8      384.88      358.71     13.86 o 
   5   4   8        1.28        7.00      3.70 o 
   6   4   8      465.94      477.97     17.97 o 
   7   4   8      182.62      199.45     10.90 o 
   8   4   8        2.39        2.82      3.76 o 
   9   4   8      116.33      125.27     12.45 o 
  10   4   8       10.75       20.49      7.31 o 
  11   4   8       36.48       59.58      9.88 o 
 -17   5   8       33.77       34.76      7.86 o 
 -16   5   8       15.08       24.55      6.89 o 
 -15   5   8       32.97       27.52      6.73 o 
 -14   5   8      241.14      229.97     14.45 o 
 -13   5   8        6.31       -3.76      4.95 o 
 -12   5   8       91.23       75.98      7.57 o 
 -11   5   8        3.85        1.46      3.10 o 
 -10   5   8        0.34        2.52      3.55 o 
  -9   5   8      752.65      718.32     28.79 o 
  -8   5   8      138.70      145.41     11.19 o 
  -7   5   8      253.38      267.16     13.30 o 
  -6   5   8       14.00       15.99      4.23 o 
  -5   5   8       62.72       89.25     14.17 o 
  -4   5   8        1.61       -0.08      2.74 o 
  -3   5   8      552.27      510.31     19.44 o 
  -2   5   8      275.45      268.31     12.72 o 
  -1   5   8       11.98       21.10      4.45 o 
   0   5   8      252.34      264.14     10.21 o 
   1   5   8       45.73       41.14      4.60 o 
   2   5   8       86.31       68.91      9.97 o 
   3   5   8      792.81      789.96     23.56 o 
   4   5   8      305.62      307.15     14.37 o 
   5   5   8        4.82        3.95      3.80 o 
   6   5   8      457.66      480.32     24.10 o 
   7   5   8        0.56       -3.49      3.44 o 
   8   5   8       10.68        9.73      4.33 o 
   9   5   8        8.32       13.28      4.69 o 
  10   5   8        5.05        9.43      6.61 o 
 -16   6   8       12.17        4.69      5.60 o 
 -15   6   8        0.12       -0.37      4.42 o 
 -14   6   8      216.95      216.88     13.95 o 
 -13   6   8       12.21       18.90      7.92 o 
 -12   6   8        3.67        9.65      3.81 o 
 -11   6   8      128.54      108.77      8.13 o 
 -10   6   8      580.99      612.67     25.01 o 
  -9   6   8      728.65      712.89     27.32 o 
  -8   6   8      122.74      116.73     21.47 o 
  -7   6   8      590.48      592.32     23.27 o 
  -6   6   8      102.84      102.44      8.98 o 
  -5   6   8      261.09      239.11     12.92 o 
  -4   6   8     1561.89     1553.42    134.73 o 
  -3   6   8      156.70      151.79     14.28 o 
  -2   6   8     1720.32     1760.26     53.80 o 
  -1   6   8      324.33      269.62     10.33 o 
   0   6   8       79.26       74.36      5.84 o 
   1   6   8       67.51       77.38      6.24 o 
   2   6   8      180.84      171.54      9.78 o 
   3   6   8      275.71      271.32     12.35 o 
   4   6   8        0.68        1.25      3.93 o 
   5   6   8       63.04       62.09      7.93 o 
   6   6   8       74.54       82.81      9.32 o 
   7   6   8       19.19       28.59      6.97 o 
   8   6   8       13.64        8.45      5.05 o 
   9   6   8      409.98      446.41     24.51 o 
 -14   7   8       21.31       28.38      6.33 o 
 -13   7   8      204.60      221.00     16.90 o 
 -12   7   8      198.30      194.23     13.11 o 
 -11   7   8        5.60        7.42      3.55 o 
 -10   7   8      571.55      575.45     24.67 o 
  -9   7   8      366.28      358.51     20.82 o 
  -8   7   8      252.28      232.72     15.39 o 
  -7   7   8      572.05      578.70     23.62 o 
  -6   7   8        7.65        2.49      3.42 o 
  -5   7   8       55.47       68.53      7.89 o 
  -4   7   8       55.11       47.91     10.17 o 
  -3   7   8      613.78      653.44     31.66 o 
  -2   7   8      511.47      514.01     20.12 o 
  -1   7   8      634.97      593.71     18.29 o 
   0   7   8      339.54      356.87     13.09 o 
   1   7   8      185.83      203.15     10.37 o 
   2   7   8      190.66      189.09     10.79 o 
   3   7   8        0.08        0.63      3.12 o 
   4   7   8       24.71       30.93      6.64 o 
   5   7   8       29.59       34.62      7.18 o 
   6   7   8      116.32      107.69     10.98 o 
   7   7   8      246.20      245.49     16.48 o 
   8   7   8      325.40      359.35     18.07 o 
 -13   8   8       36.22       25.03      5.96 o 
 -12   8   8      175.64      164.05     12.49 o 
 -11   8   8      161.22      158.18     10.26 o 
 -10   8   8       29.90       23.35      6.42 o 
  -9   8   8      395.87      398.99     20.03 o 
  -8   8   8      247.94      256.44     17.08 o 
  -7   8   8      142.56      132.60     11.84 o 
  -6   8   8       11.10       22.95      7.03 o 
  -5   8   8        0.01        5.79      5.19 o 
  -4   8   8      260.79      295.67     28.66 o 
  -3   8   8      227.38      227.89     27.51 o 
  -2   8   8      497.10      462.83     17.20 o 
  -1   8   8      144.73      130.70      9.50 o 
   0   8   8      208.05      189.92     11.15 o 
   1   8   8       31.63       38.21      6.09 o 
   2   8   8        0.43       -0.55      3.74 o 
   3   8   8      116.00      131.01     11.55 o 
   4   8   8      125.72       97.99     11.27 o 
   5   8   8      208.35      228.13     17.82 o 
   6   8   8        1.45       -0.38      5.75 o 
 -10   9   8       32.36       26.67      4.19 o 
  -9   9   8       56.77       49.87     12.50 o 
  -8   9   8        2.49        0.41      4.51 o 
  -7   9   8      320.86      290.71     20.78 o 
  -6   9   8       38.74       56.39     10.33 o 
  -5   9   8        2.55        3.73      5.24 o 
  -4   9   8        2.71        6.54      7.94 o 
  -3   9   8       20.32       34.04      5.41 o 
  -2   9   8      189.02      182.85     12.06 o 
  -1   9   8       15.48       13.14      6.00 o 
   0   9   8        3.49        7.94      4.26 o 
   1   9   8        6.20        4.49      4.16 o 
   2   9   8        0.42        1.18      4.15 o 
   3   9   8       13.83        0.42      8.94 o 
   4   9   8       83.10       68.26     10.69 o 
  -5  10   8        0.03       -0.43      3.36 o 
  -4  10   8        1.40        3.85      3.96 o 
  -3  10   8       16.34       20.63      5.40 o 
  -2  10   8        4.72        7.95      4.24 o 
 -19   1   9        7.18        5.57      5.51 o 
 -18   1   9       89.83       93.28      9.51 o 
 -17   1   9       11.89        9.92      5.89 o 
 -16   1   9        6.54        6.26      4.36 o 
 -15   1   9       27.10       23.51      5.21 o 
 -14   1   9       47.62       34.89      5.44 o 
 -13   1   9      104.08       76.22      7.04 o 
 -12   1   9       14.28       34.46      5.28 o 
 -11   1   9      491.65      442.16     15.37 o 
 -10   1   9      107.88       82.82      8.03 o 
  -9   1   9      112.63      145.11      9.99 o 
  -8   1   9       13.37       12.00      3.79 o 
  -7   1   9      697.88      600.46     17.41 o 
  -6   1   9      281.65      348.21     11.34 o 
  -5   1   9       25.85       21.73      2.95 o 
  -4   1   9       23.72       17.24      2.62 o 
  -3   1   9      789.57      777.29     19.36 o 
  -2   1   9     2317.51     2241.67     44.76 o 
  -1   1   9      160.68      149.36      6.10 o 
   0   1   9     1003.95     1055.72     25.08 o 
   1   1   9       92.56      105.71      6.43 o 
   2   1   9        7.54        8.02      3.06 o 
   3   1   9        6.79        0.36      2.87 o 
   4   1   9        5.90        8.34      4.27 o 
   5   1   9       50.98       47.17      6.36 o 
   6   1   9        0.60       -1.00      5.33 o 
   7   1   9      205.19      213.83     20.72 o 
   8   1   9      158.53      207.60     15.97 o 
   9   1   9       46.76       54.60     13.71 o 
  10   1   9      172.09      223.64     23.40 o 
  11   1   9       20.09       24.45     11.28 o 
  12   1   9       19.25       33.64     16.84 o 
 -19   2   9       19.73       18.56     13.74 o 
 -18   2   9        1.09        3.25      6.51 o 
 -17   2   9      468.99      475.50     19.33 o 
 -16   2   9        1.63       -1.41      3.89 o 
 -15   2   9      148.16      162.50     10.85 o 
 -14   2   9      217.41      215.92     11.67 o 
 -13   2   9     1594.44     1542.03     41.78 o 
 -12   2   9       51.20       75.71      6.67 o 
 -11   2   9      513.53      498.19     16.56 o 
 -10   2   9      534.00      465.95     15.47 o 
  -9   2   9      735.83      807.16     22.93 o 
  -8   2   9        3.97        2.82      2.40 o 
  -7   2   9       19.87       16.03      2.32 o 
  -6   2   9     1094.60     1074.18     24.13 o 
  -5   2   9      436.95      366.30      9.00 o 
  -4   2   9     1955.38     2178.17     42.78 o 
  -3   2   9      875.89      914.80     18.28 o 
  -2   2   9     2808.43     2849.61     51.42 o 
  -1   2   9     2888.20     2905.96     62.66 o 
   0   2   9      173.11      149.52     11.83 o 
   1   2   9     1271.78     1295.07     61.40 o 
   2   2   9     1772.36     1761.49     43.10 o 
   3   2   9      181.52      191.03      9.21 o 
   4   2   9      253.29      267.39     15.65 o 
   5   2   9      205.68      185.38     19.12 o 
   6   2   9      442.95      458.63     20.70 o 
   7   2   9        2.35        6.20      5.60 o 
   8   2   9      384.11      409.92     22.53 o 
   9   2   9       21.48       26.23      8.21 o 
  10   2   9      502.40      512.46     32.08 o 
  11   2   9        4.79        3.23     13.57 o 
 -18   3   9        2.46       -7.68      5.41 o 
 -17   3   9       38.19       34.31     11.86 o 
 -16   3   9        3.22        1.61      5.62 o 
 -15   3   9       11.18       14.63      5.41 o 
 -14   3   9        8.46       13.15      4.11 o 
 -13   3   9       15.72       18.69      4.30 o 
 -12   3   9       10.97        8.11      3.46 o 
 -11   3   9      374.83      367.88     13.83 o 
 -10   3   9       16.36       25.03      3.90 o 
  -9   3   9      270.48      327.59     11.70 o 
  -8   3   9      137.71      132.51      5.37 o 
  -7   3   9      303.93      347.18     11.64 o 
  -6   3   9      122.61      134.27      7.55 o 
  -5   3   9      236.78      234.25      6.74 o 
  -4   3   9       69.19       76.99      3.40 o 
  -3   3   9       33.04       44.45      2.54 o 
  -2   3   9     1234.60     1249.48     24.21 o 
  -1   3   9      172.06      161.23      8.82 o 
   0   3   9      357.13      346.56     11.27 o 
   1   3   9        0.64        0.18      1.50 o 
   2   3   9       59.20       59.65      5.84 o 
   3   3   9      985.92      991.15     28.14 o 
   4   3   9      708.60      662.02     24.77 o 
   5   3   9       62.09       59.38      5.71 o 
   6   3   9       13.88       16.88      6.05 o 
   7   3   9        4.66        3.90      5.57 o 
   8   3   9       35.18       24.94      9.40 o 
   9   3   9        3.04        6.58      6.66 o 
  10   3   9        9.55        5.15      6.63 o 
  11   3   9       21.54       24.43     11.03 o 
 -18   4   9       29.91       17.81      7.87 o 
 -17   4   9       28.02       27.68      7.40 o 
 -16   4   9       90.47       85.18      9.99 o 
 -15   4   9       10.71        9.47      5.11 o 
 -14   4   9        0.52        0.72      4.21 o 
 -13   4   9       10.12        7.38      4.39 o 
 -12   4   9       45.91       53.36      6.58 o 
 -11   4   9      647.23      644.15     23.41 o 
 -10   4   9     1183.49     1154.74     36.79 o 
  -9   4   9       87.96       62.21      4.62 o 
  -8   4   9      761.28      786.51     23.35 o 
  -7   4   9        9.82        9.73      3.86 o 
  -6   4   9        2.92        3.00      3.06 o 
  -5   4   9      235.86      262.30     11.67 o 
  -4   4   9       31.85       24.75      4.23 o 
  -3   4   9        7.19        9.42      1.47 o 
  -2   4   9      176.54      169.04      6.05 o 
  -1   4   9      173.25      179.47      8.89 o 
   0   4   9      235.02      243.76      8.91 o 
   1   4   9      122.86      138.59      7.62 o 
   2   4   9      163.11      176.25     14.32 o 
   3   4   9      546.80      527.71     17.87 o 
   4   4   9      103.46       99.94      7.97 o 
   5   4   9       91.68       98.41     10.10 o 
   6   4   9       13.31       13.27      4.15 o 
   7   4   9       81.00      100.34     10.98 o 
   8   4   9      138.51      137.62     13.08 o 
   9   4   9        0.14      -10.36      5.18 o 
  10   4   9      126.05      114.46     12.83 o 
 -17   5   9       34.49       25.70      7.28 o 
 -16   5   9      345.15      332.04     19.04 o 
 -15   5   9        0.02        1.49      4.71 o 
 -14   5   9     1178.78     1183.63     40.94 o 
 -13   5   9       97.25      111.59     18.79 o 
 -12   5   9     2754.70     2704.15     80.29 o 
 -11   5   9       97.71      108.34     10.41 o 
 -10   5   9      317.19      324.66     13.22 o 
  -9   5   9        1.58        4.26      5.43 o 
  -8   5   9      257.64      281.21     15.38 o 
  -7   5   9     1018.78      913.52     31.70 o 
  -6   5   9      112.67      107.66     11.51 o 
  -5   5   9     1049.67     1092.44     45.70 o 
  -4   5   9      943.91      919.29     26.84 o 
  -3   5   9     1032.98      990.95     28.49 o 
  -2   5   9     1763.33     1704.14     42.77 o 
  -1   5   9      865.93      880.48     24.49 o 
   0   5   9      669.54      649.25     24.97 o 
   1   5   9      395.90      330.32     15.99 o 
   2   5   9      657.27      673.19     20.88 o 
   3   5   9       46.65       46.63      6.31 o 
   4   5   9     2138.20     2172.31     63.19 o 
   5   5   9       27.45       27.36      6.15 o 
   6   5   9      191.32      196.70     12.22 o 
   7   5   9      258.14      268.40     13.65 o 
   8   5   9       32.58       40.30      8.03 o 
   9   5   9      524.46      472.84     26.56 o 
  10   5   9       28.99       46.57      9.57 o 
 -16   6   9       14.14       19.13      6.19 o 
 -15   6   9       20.66       17.47      5.92 o 
 -14   6   9       15.64       14.28      5.26 o 
 -13   6   9        3.36       -1.00      3.76 o 
 -12   6   9       54.19       58.88      6.53 o 
 -11   6   9      241.54      223.04     12.23 o 
 -10   6   9       11.80       19.07      7.53 o 
  -9   6   9      353.02      378.63     17.86 o 
  -8   6   9      155.85      164.67     12.36 o 
  -7   6   9        0.55       -0.91      3.10 o 
  -6   6   9       56.43       68.56     12.74 o 
  -5   6   9      287.77      271.15     17.31 o 
  -4   6   9      205.41      225.02     11.20 o 
  -3   6   9       16.21       13.08      4.27 o 
  -2   6   9      127.87      152.62     10.41 o 
  -1   6   9        4.49        6.66      2.69 o 
   0   6   9      181.38      185.99      9.44 o 
   1   6   9        0.11       -2.23      3.25 o 
   2   6   9        0.36        2.20      3.05 o 
   3   6   9      709.31      677.86     24.81 o 
   4   6   9       71.26       68.95      8.33 o 
   5   6   9      233.47      250.70     15.96 o 
   6   6   9       45.18       35.61      7.84 o 
   7   6   9       56.17       68.24      8.13 o 
   8   6   9        0.05        7.12      5.93 o 
 -14   7   9        8.07        8.19      6.50 o 
 -13   7   9        3.77        7.58      4.12 o 
 -12   7   9       99.28       86.65      7.88 o 
 -11   7   9        0.56        2.49      5.22 o 
 -10   7   9        2.53       -1.27      8.51 o 
  -9   7   9       15.41       11.52      5.07 o 
  -8   7   9      150.21      166.88     13.03 o 
  -7   7   9      133.67      137.73     11.55 o 
  -6   7   9        0.10        0.96      4.34 o 
  -5   7   9      513.84      499.29     24.01 o 
  -4   7   9        3.96        0.76      4.47 o 
  -3   7   9      464.88      450.12     19.50 o 
  -2   7   9       38.46       48.66      6.19 o 
  -1   7   9      148.26      160.82      9.66 o 
   0   7   9      164.56      171.28     14.46 o 
   1   7   9        0.48        2.06      2.90 o 
   2   7   9       28.89       28.84      6.66 o 
   3   7   9        9.84       11.06      7.67 o 
   4   7   9        1.69       -3.51      4.57 o 
   5   7   9       11.85       13.18      8.86 o 
   6   7   9        8.54        5.49      5.48 o 
   7   7   9        2.41        5.58      5.80 o 
 -12   8   9      120.78      111.89      9.13 o 
 -11   8   9      141.93      127.19     16.70 o 
 -10   8   9       92.49       84.48     13.11 o 
  -9   8   9        4.17       -0.06      4.44 o 
  -8   8   9       27.56       36.13      7.35 o 
  -7   8   9       52.32       50.54      7.83 o 
  -6   8   9      254.93      299.92     17.41 o 
  -5   8   9      190.00      177.36     17.16 o 
  -4   8   9      380.47      361.64     32.56 o 
  -3   8   9      388.91      393.61     14.99 o 
  -2   8   9       30.12       35.35      5.01 o 
  -1   8   9      507.36      553.89     20.62 o 
   0   8   9        3.44        3.59      3.89 o 
   1   8   9      635.46      671.64     24.78 o 
   2   8   9       52.23       65.92      7.95 o 
   3   8   9      614.32      610.39     44.36 o 
   4   8   9      158.43      145.50     27.35 o 
   5   8   9      168.92      190.03     19.60 o 
  -9   9   9       23.75       21.01      6.68 o 
  -8   9   9       12.00        7.96      5.34 o 
  -7   9   9      137.87      140.12     13.03 o 
  -6   9   9        0.41        0.45      5.71 o 
  -5   9   9      482.05      525.16     43.41 o 
  -4   9   9      215.82      225.09     29.24 o 
  -3   9   9      255.67      279.77     13.49 o 
  -2   9   9      336.83      312.65     22.88 o 
  -1   9   9       66.81       77.15      7.95 o 
   0   9   9       44.10       41.47      6.37 o 
   1   9   9       16.94       23.49      5.78 o 
   2   9   9        0.33       -4.20      4.03 o 
 -19   0  10       80.17       73.93     13.27 o 
 -18   0  10        1.08       -1.42      6.14 o 
 -17   0  10       72.30       54.20     10.79 o 
 -16   0  10       11.32       24.17      7.98 o 
 -15   0  10      384.10      333.87     20.62 o 
 -14   0  10     1092.69      939.68     63.06 o 
 -13   0  10      876.70      758.11     33.50 o 
 -12   0  10       31.39       38.77      7.76 o 
 -11   0  10       35.52       42.85      7.70 o 
 -10   0  10      698.11      769.45     43.39 o 
  -9   0  10       94.04       78.56     18.55 o 
  -8   0  10      234.97      243.62     13.92 o 
  -7   0  10     1547.68     1466.02     52.95 o 
  -6   0  10      773.79      643.97     26.23 o 
  -5   0  10      817.05      759.53     29.41 o 
  -4   0  10        0.84        2.55      2.45 o 
  -3   0  10     1274.65     1333.23     39.70 o 
  -2   0  10       22.13        5.68      2.27 o 
  -1   0  10      195.11      173.68     12.71 o 
   0   0  10     1558.45     1589.90     57.27 o 
   1   0  10     1392.84     1374.15     50.92 o 
   2   0  10      160.40      176.07     14.42 o 
   3   0  10     2013.13     1951.53     70.59 o 
   4   0  10     3272.14     3279.94    113.69 o 
   5   0  10      171.48      177.94     23.68 o 
   6   0  10      285.25      286.35     21.52 o 
   7   0  10       40.99       66.31     18.81 o 
   8   0  10      285.77      371.31     42.12 o 
   9   0  10      121.59      165.36     30.14 o 
  10   0  10      435.59      365.58     43.19 o 
  11   0  10        1.44       16.94     16.81 o 
 -19   1  10        1.27        7.50      5.39 o 
 -18   1  10       49.35       45.71      7.27 o 
 -17   1  10       68.85       60.25      8.07 o 
 -16   1  10      174.83      172.88     11.79 o 
 -15   1  10      317.14      298.18     14.20 o 
 -14   1  10      135.84      126.78      9.28 o 
 -13   1  10     1532.86     1358.43     37.59 o 
 -12   1  10      190.86      191.26     10.32 o 
 -11   1  10     1628.76     1516.39     40.14 o 
 -10   1  10       38.03       37.59      4.65 o 
  -9   1  10     1654.62     1648.75     50.72 o 
  -8   1  10       28.78       22.72      8.16 o 
  -7   1  10      464.19      482.31     18.21 o 
  -6   1  10      331.61      376.34     14.81 o 
  -5   1  10        0.80        0.89      1.62 o 
  -4   1  10     2400.54     2496.65     55.99 o 
  -3   1  10      143.74      179.29      6.06 o 
  -2   1  10      819.76      868.61     21.29 o 
  -1   1  10      418.60      419.01     17.29 o 
   0   1  10        0.12        2.26      1.91 o 
   1   1  10      911.17      845.58     24.28 o 
   2   1  10      827.84      743.47     22.55 o 
   3   1  10     2443.90     2425.38     60.52 o 
   4   1  10      368.84      369.83     15.27 o 
   5   1  10      159.62      166.42     10.88 o 
   6   1  10        3.20        3.49      6.26 o 
   7   1  10        7.12        3.79      7.58 o 
   8   1  10       54.05       60.58     13.52 o 
   9   1  10       13.51       20.96     19.57 o 
  10   1  10       27.00       23.09     16.77 o 
  11   1  10       16.56       22.26     11.62 o 
 -19   2  10        8.98       10.32      8.99 o 
 -18   2  10        0.04        4.55      8.72 o 
 -17   2  10       19.23       15.08      7.11 o 
 -16   2  10       10.55        7.55      4.53 o 
 -15   2  10       81.81       63.00      7.82 o 
 -14   2  10       78.55       72.05     10.89 o 
 -13   2  10       10.63        9.31      4.03 o 
 -12   2  10      674.69      670.38     21.23 o 
 -11   2  10      182.20      186.48     10.08 o 
 -10   2  10      947.08      926.86     26.34 o 
  -9   2  10       97.77      105.78      6.96 o 
  -8   2  10      550.10      515.69     16.04 o 
  -7   2  10        2.13        8.67      2.84 o 
  -6   2  10      154.31      184.83      7.88 o 
  -5   2  10     1501.82     1481.07     33.67 o 
  -4   2  10       33.14       31.28      3.53 o 
  -3   2  10      124.79      129.19      6.25 o 
  -2   2  10        2.78        4.88      2.05 o 
   0   2  10      587.06      592.47     19.32 o 
   1   2  10     1222.15     1107.93     41.35 o 
   2   2  10        1.20       -4.69      3.18 o 
   3   2  10     3733.09     3651.36     87.80 o 
   4   2  10       33.63       19.86      6.76 o 
   5   2  10      307.37      291.19     17.09 o 
   6   2  10       27.56       32.96      7.73 o 
   7   2  10       40.38       35.22      8.08 o 
   8   2  10        5.31        3.70      6.60 o 
   9   2  10        0.77       -7.19      8.97 o 
  10   2  10       43.49       53.64     14.22 o 
  11   2  10       31.45       41.64     13.22 o 
 -18   3  10       26.06       19.68      7.52 o 
 -17   3  10       66.08       78.89     13.38 o 
 -16   3  10        0.36        5.75      6.46 o 
 -15   3  10       80.45       77.48      9.38 o 
 -14   3  10      264.75      236.68     12.52 o 
 -13   3  10      530.93      522.01     18.25 o 
 -12   3  10      198.80      214.04     19.21 o 
 -11   3  10        0.54       -0.73      3.44 o 
 -10   3  10      203.88      221.14     11.51 o 
  -9   3  10        9.91        4.04      2.72 o 
  -8   3  10       15.88       18.03      3.80 o 
  -7   3  10     1330.01     1363.87     35.08 o 
  -6   3  10      103.30       98.71      4.64 o 
  -5   3  10      832.08      880.74     18.92 o 
  -4   3  10       99.77       83.22      4.94 o 
  -3   3  10       28.55       24.02      3.02 o 
  -2   3  10       34.08       30.36      3.07 o 
  -1   3  10       58.86       51.79      3.95 o 
   0   3  10       83.92       66.83      5.14 o 
   1   3  10      285.76      276.92     19.12 o 
   2   3  10     1867.56     1891.41     48.28 o 
   3   3  10      223.02      242.05     16.24 o 
   4   3  10      384.25      385.88     18.09 o 
   5   3  10       50.05       51.59      8.16 o 
   6   3  10       29.51       31.55      7.60 o 
   7   3  10       53.44       74.55     11.49 o 
   8   3  10       53.63       61.18     10.15 o 
   9   3  10      100.76      101.68     12.19 o 
  10   3  10       30.92       39.98     12.81 o 
 -17   4  10       70.57       52.97     17.93 o 
 -16   4  10       62.28       62.41     17.43 o 
 -15   4  10      464.82      469.17     21.33 o 
 -14   4  10       59.57       46.06      7.14 o 
 -13   4  10        0.04        2.00      6.16 o 
 -12   4  10      246.29      246.12     19.11 o 
 -11   4  10       43.74       35.03      7.48 o 
 -10   4  10     2179.41     2134.28     63.30 o 
  -9   4  10     1242.15     1261.65     35.34 o 
  -8   4  10     2727.01     2839.54     68.73 o 
  -7   4  10      147.00      136.76     13.94 o 
  -6   4  10      377.47      378.02     11.81 o 
  -5   4  10      172.92      162.77      7.41 o 
  -4   4  10      977.23      961.01     17.92 o 
  -3   4  10     1151.65     1242.61     29.12 o 
  -2   4  10        0.28        0.24      2.06 o 
  -1   4  10       57.91       63.56      5.41 o 
   0   4  10      135.85      158.70      7.86 o 
   1   4  10      641.46      670.52     18.54 o 
   2   4  10      533.85      550.56     17.94 o 
   3   4  10      102.70       95.41      7.92 o 
   4   4  10      146.34      145.47      9.95 o 
   5   4  10        2.73       -4.36      4.71 o 
   6   4  10       34.87       31.67      7.35 o 
   7   4  10       19.27        6.74      6.54 o 
   8   4  10       52.72       75.42     10.61 o 
   9   4  10       99.59      148.85     14.31 o 
 -17   5  10        0.23        1.18      6.31 o 
 -16   5  10       36.73       34.98      7.28 o 
 -15   5  10        0.01       -2.49      4.12 o 
 -14   5  10       95.20       98.62      9.77 o 
 -13   5  10        3.91        5.96      4.52 o 
 -12   5  10        1.16       -1.29      3.25 o 
 -11   5  10        0.01       -0.73      2.94 o 
 -10   5  10      131.92      140.36     16.11 o 
  -9   5  10     1501.07     1554.39     65.07 o 
  -8   5  10        0.10        4.54      4.85 o 
  -7   5  10      141.25      149.01     14.07 o 
  -6   5  10        6.93       10.26      7.50 o 
  -5   5  10       10.14       12.10      3.67 o 
  -4   5  10       21.42       37.85      6.06 o 
  -3   5  10        1.86        2.33      2.39 o 
  -2   5  10      422.23      441.58     32.07 o 
  -1   5  10        8.79       11.84      4.69 o 
   0   5  10      348.12      353.49     13.05 o 
   1   5  10       37.31       24.44      4.38 o 
   2   5  10       84.75      106.65     14.87 o 
   3   5  10        6.08        6.48      4.30 o 
   4   5  10       14.37       13.49      5.13 o 
   5   5  10        1.38        4.35      4.76 o 
   6   5  10      145.33      164.72     17.21 o 
   7   5  10       97.80       77.90     12.81 o 
   8   5  10       69.25       99.47     24.16 o 
   9   5  10       13.54       21.11     10.10 o 
 -15   6  10      120.04      123.36     21.07 o 
 -14   6  10      262.77      277.92     15.73 o 
 -13   6  10       12.00        3.24      4.66 o 
 -12   6  10      426.15      417.10     17.63 o 
 -11   6  10      118.74      127.69      7.96 o 
 -10   6  10      303.21      304.53     21.08 o 
  -9   6  10       13.04       16.62     10.46 o 
  -8   6  10      187.36      169.21     16.15 o 
  -7   6  10        6.14       13.30      7.96 o 
  -6   6  10      882.53      925.20     41.54 o 
  -5   6  10        5.83        6.82      3.23 o 
  -4   6  10        0.34       -0.03      3.30 o 
  -3   6  10        1.13       10.84      2.65 o 
  -2   6  10      894.89      862.24     24.58 o 
  -1   6  10       62.01       59.65      7.01 o 
   0   6  10      401.92      388.04     14.17 o 
   1   6  10      173.32      188.50     10.33 o 
   2   6  10       14.05       14.67      4.86 o 
   3   6  10      100.37       83.28     13.46 o 
   4   6  10      194.24      162.74     12.75 o 
   5   6  10       35.63       35.75      7.48 o 
   6   6  10        7.26        7.57      5.68 o 
   7   6  10       20.90       26.74      9.63 o 
 -14   7  10       16.87       14.49      5.20 o 
 -13   7  10       32.37       42.14     12.44 o 
 -12   7  10        9.42       14.64      4.79 o 
 -11   7  10        3.45       -3.35      5.45 o 
 -10   7  10        3.78        1.37      6.38 o 
  -9   7  10      190.61      195.24     18.70 o 
  -8   7  10      220.70      226.31     15.40 o 
  -7   7  10      387.71      408.93     24.25 o 
  -6   7  10       51.81       51.37      7.53 o 
  -5   7  10        3.38        4.01      3.93 o 
  -4   7  10      194.57      240.71     15.37 o 
  -3   7  10      142.65      120.80      6.95 o 
  -2   7  10      502.54      542.29     17.55 o 
  -1   7  10        6.63        5.39      3.88 o 
   0   7  10      352.19      352.47     13.79 o 
   1   7  10        1.46        2.80      3.37 o 
   2   7  10       26.82       35.19      7.88 o 
   3   7  10      115.42      101.72     10.12 o 
   4   7  10       61.39       68.33      9.03 o 
   5   7  10       94.15       85.58     10.07 o 
   6   7  10       37.44       26.80      7.37 o 
 -12   8  10      406.04      407.26     25.41 o 
 -11   8  10       25.52       41.77     10.41 o 
 -10   8  10      359.07      362.71     25.21 o 
  -9   8  10        1.31        5.41      7.85 o 
  -8   8  10      346.10      358.96     24.09 o 
  -7   8  10      100.52      104.14     18.14 o 
  -6   8  10       15.70       13.28      7.22 o 
  -5   8  10        0.28        0.89      4.49 o 
  -4   8  10      139.59      121.42     11.50 o 
  -3   8  10        4.89       -0.67      2.93 o 
  -2   8  10      379.27      358.21     21.89 o 
  -1   8  10      273.58      263.31     17.26 o 
   0   8  10      161.47      177.88     11.99 o 
   1   8  10      455.75      473.08     22.64 o 
   2   8  10       99.70      102.82     10.85 o 
   3   8  10      400.92      381.68     26.23 o 
   4   8  10       48.49       42.78      9.24 o 
  -9   9  10      129.06      123.74     16.28 o 
  -8   9  10        8.47       19.45     11.58 o 
  -7   9  10       90.64      106.56     21.03 o 
  -6   9  10       14.85       17.86     10.95 o 
  -5   9  10        0.03        1.83      7.82 o 
  -4   9  10      159.33      155.16     16.47 o 
  -3   9  10       33.19       34.33      5.38 o 
  -2   9  10       19.57       26.44      5.44 o 
  -1   9  10       33.63       36.27      6.39 o 
   0   9  10       47.87       42.42      6.81 o 
   1   9  10       45.99       30.28      6.31 o 
 -19   1  11       50.78       51.60      8.20 o 
 -18   1  11       73.03       94.08      9.61 o 
 -17   1  11       42.13       35.45      6.60 o 
 -16   1  11       22.83       15.06      5.07 o 
 -15   1  11       27.09       30.18      5.65 o 
 -14   1  11      109.04       86.91      7.95 o 
 -13   1  11        2.34       11.34      4.12 o 
 -12   1  11       15.65       10.69      4.82 o 
 -11   1  11      585.12      571.46     18.75 o 
 -10   1  11      129.71      124.31      8.16 o 
  -9   1  11     1340.04     1283.05     54.50 o 
  -8   1  11     1067.33     1044.66     38.94 o 
  -7   1  11     1240.53     1204.76     37.99 o 
  -6   1  11      229.61      215.95     11.18 o 
  -5   1  11       46.03       45.91      4.81 o 
  -4   1  11     1082.32     1069.89     26.34 o 
  -3   1  11      483.95      452.44     15.77 o 
  -2   1  11      863.19      865.27     21.62 o 
  -1   1  11      289.81      349.56     12.84 o 
   0   1  11      592.87      574.00     18.29 o 
   1   1  11     1319.73     1286.63     34.76 o 
   2   1  11      710.97      687.60     22.00 o 
   3   1  11       21.15       21.37      5.10 o 
   4   1  11       44.85       47.82      6.64 o 
   5   1  11       83.84       69.49     12.20 o 
   6   1  11       10.11       10.98      6.51 o 
   7   1  11      225.43      267.65     19.06 o 
   8   1  11      142.94      154.61     20.28 o 
   9   1  11      258.06      283.20     34.81 o 
  10   1  11       16.11       26.49     19.39 o 
 -18   2  11       40.19       47.61      7.63 o 
 -17   2  11      185.63      186.75     12.79 o 
 -16   2  11      213.20      201.76     12.93 o 
 -15   2  11        4.79       -1.53      3.37 o 
 -14   2  11        8.61       12.27      4.27 o 
 -13   2  11       11.61        7.13      3.70 o 
 -12   2  11       31.80       21.11      4.61 o 
 -11   2  11      538.95      526.07     17.70 o 
 -10   2  11      450.37      438.75     15.97 o 
  -9   2  11     1873.08     1731.09     44.39 o 
  -8   2  11       77.42       80.02      6.06 o 
  -7   2  11      734.32      744.88     21.29 o 
  -6   2  11      350.78      349.65     11.89 o 
  -5   2  11      179.12      156.78      7.00 o 
  -4   2  11        0.05       -1.90      1.42 o 
  -3   2  11       32.57       31.80      5.37 o 
  -2   2  11      148.49      148.05      9.09 o 
  -1   2  11      196.20      175.64     11.61 o 
   0   2  11        1.02       -0.27      3.19 o 
   1   2  11       60.91       63.76      8.12 o 
   2   2  11       47.84       54.05      6.42 o 
   3   2  11      843.49      853.82     30.76 o 
   4   2  11      267.92      251.65     16.34 o 
   5   2  11       36.60       38.35      8.14 o 
   6   2  11      415.61      426.07     21.76 o 
   7   2  11       56.40       56.49     10.08 o 
   8   2  11      136.24      142.19     14.24 o 
   9   2  11        5.79       31.01     12.49 o 
  10   2  11      109.24      108.98     18.50 o 
 -18   3  11       67.81       57.32      9.77 o 
 -17   3  11        3.05        5.08      5.89 o 
 -16   3  11       51.82       60.93      9.05 o 
 -15   3  11      199.47      193.45     12.26 o 
 -14   3  11       19.18       20.79      4.79 o 
 -13   3  11      417.92      406.10     15.71 o 
 -12   3  11      159.91      149.59     13.27 o 
 -11   3  11      682.19      705.94     21.87 o 
 -10   3  11       94.26      103.68      7.40 o 
  -9   3  11      263.04      283.34     11.41 o 
  -8   3  11      111.51      123.09     16.90 o 
  -7   3  11       45.20       37.45      4.22 o 
  -6   3  11      317.98      336.55     10.51 o 
  -5   3  11       10.98       19.31      3.24 o 
  -4   3  11        3.49        5.32      2.25 o 
  -3   3  11        0.05       -0.61      1.93 o 
  -2   3  11       12.20       12.94      2.87 o 
  -1   3  11      270.74      267.98      9.80 o 
   0   3  11      354.94      353.05     12.14 o 
   1   3  11      263.36      277.14     14.80 o 
   2   3  11      520.01      491.64     20.53 o 
   3   3  11      272.73      278.44     25.92 o 
   4   3  11       42.84       44.47      7.64 o 
   5   3  11      130.31      111.65     19.00 o 
   6   3  11       39.59       28.93      7.52 o 
   7   3  11        1.08        2.59      8.17 o 
   8   3  11      310.07      342.82     27.11 o 
   9   3  11      207.67      231.23     18.69 o 
 -17   4  11       37.50       45.43      8.41 o 
 -16   4  11        3.56        5.27      5.35 o 
 -15   4  11       56.89       67.80      8.89 o 
 -14   4  11        1.27       -2.90      3.76 o 
 -13   4  11        9.39       17.84      6.28 o 
 -12   4  11      299.77      278.20     14.44 o 
 -11   4  11       35.58       32.03      5.23 o 
 -10   4  11     1810.36     1812.86     69.68 o 
  -9   4  11      761.10      761.74     22.29 o 
  -8   4  11      137.01      131.58      7.06 o 
  -7   4  11       42.57       42.79      3.75 o 
  -6   4  11       54.13       56.48      4.28 o 
  -5   4  11      141.47      149.87      7.75 o 
  -4   4  11        0.02        0.72      2.84 o 
  -3   4  11      220.32      226.79     15.46 o 
  -2   4  11      240.80      284.78     11.54 o 
  -1   4  11      369.99      362.01     15.06 o 
   0   4  11      683.82      687.55     21.37 o 
   1   4  11      823.51      762.15     23.57 o 
   2   4  11       30.23       36.28      6.66 o 
   3   4  11       13.12        3.20      5.13 o 
   4   4  11        6.86       19.98      7.50 o 
   5   4  11      105.15      116.42     11.75 o 
   6   4  11       61.10       52.86      9.09 o 
   7   4  11       46.25       32.11      8.40 o 
   8   4  11      138.87      156.79     14.96 o 
 -16   5  11       37.43       34.76      7.29 o 
 -15   5  11      101.64       91.07      9.88 o 
 -14   5  11       25.31       26.12     10.23 o 
 -13   5  11       11.79       15.38      4.91 o 
 -12   5  11       21.26       25.59      5.07 o 
 -11   5  11        2.38        4.86      3.17 o 
 -10   5  11      541.23      561.06     20.32 o 
  -9   5  11       53.65       46.29      8.96 o 
  -8   5  11      597.85      605.90     30.41 o 
  -7   5  11       25.88       28.00      6.71 o 
  -6   5  11       21.24       15.89      7.87 o 
  -5   5  11       22.05       28.55     11.26 o 
  -4   5  11      143.26      124.97      6.87 o 
  -3   5  11      361.57      304.99     11.46 o 
  -2   5  11      366.82      351.06     12.89 o 
  -1   5  11     1011.49      909.41     26.10 o 
   0   5  11       53.23       51.47      5.56 o 
   1   5  11       75.07       76.24      6.84 o 
   2   5  11       42.04       44.89      6.40 o 
   3   5  11      297.13      346.61     20.51 o 
   4   5  11       64.41       76.00     11.53 o 
   5   5  11       93.31       91.37     12.87 o 
   6   5  11        0.28       -2.34      6.83 o 
   7   5  11      369.35      440.40     28.36 o 
   8   5  11       99.54       93.70     26.74 o 
 -15   6  11       19.23        8.85      5.37 o 
 -14   6  11       83.71       83.82      8.85 o 
 -13   6  11       34.44       30.75      5.56 o 
 -12   6  11      657.73      675.98     25.10 o 
 -11   6  11        7.15       11.88      3.33 o 
 -10   6  11      231.06      221.99     19.90 o 
  -9   6  11       13.49       26.84      7.53 o 
  -8   6  11      208.11      215.86     23.50 o 
  -7   6  11      266.79      283.33     18.69 o 
  -6   6  11       33.97       32.35      7.94 o 
  -5   6  11     1385.67     1409.32     45.89 o 
  -4   6  11      137.80      129.99      8.38 o 
  -3   6  11      173.94      181.54      9.13 o 
  -2   6  11      118.56      122.97      7.89 o 
  -1   6  11      359.98      354.40     14.75 o 
   0   6  11      604.98      611.70     27.11 o 
   1   6  11      703.11      739.46     23.36 o 
   2   6  11      136.45      134.08      9.52 o 
   3   6  11      163.84      176.63     25.16 o 
   4   6  11       57.20       59.28     10.58 o 
   5   6  11       48.34       52.13     10.78 o 
   6   6  11      187.68      180.74     18.77 o 
 -14   7  11        9.07       11.38      5.58 o 
 -13   7  11       28.91       24.52      6.54 o 
 -12   7  11       16.48       13.67      3.97 o 
 -11   7  11       21.48       24.38     10.98 o 
 -10   7  11       80.34       81.66     12.61 o 
  -9   7  11       18.65       25.23      7.77 o 
  -8   7  11        0.35        1.18      5.46 o 
  -7   7  11       72.42       51.65      9.88 o 
  -6   7  11       29.66       25.98      7.48 o 
  -5   7  11       77.18       82.65     10.91 o 
  -4   7  11        0.29        0.64      4.23 o 
  -3   7  11       42.18       30.42      4.26 o 
  -2   7  11        0.42        0.68      2.93 o 
  -1   7  11       24.64       32.81      5.09 o 
   0   7  11       80.04       84.59     13.07 o 
   1   7  11       57.85       53.80      6.63 o 
   2   7  11      576.97      577.93     20.55 o 
   3   7  11       79.46       58.63     10.79 o 
   4   7  11       48.69       46.07     10.45 o 
   5   7  11        8.22        5.53      7.91 o 
 -11   8  11      153.43      158.28     28.56 o 
 -10   8  11       16.10       11.28      7.47 o 
  -9   8  11       59.01       56.82     15.63 o 
  -8   8  11       27.75       52.43     10.56 o 
  -7   8  11       65.12       62.30     11.26 o 
  -6   8  11       76.58       57.60     10.37 o 
  -5   8  11      223.92      239.12     16.36 o 
  -4   8  11      135.86      123.11     10.27 o 
  -3   8  11      330.29      363.82     14.57 o 
  -2   8  11       82.57       95.23      7.70 o 
  -1   8  11       95.22       98.06      9.50 o 
   0   8  11        0.44       -1.86      3.44 o 
   1   8  11      166.66      176.78     11.61 o 
   2   8  11      228.43      258.77     17.57 o 
  -7   9  11      174.99      164.29     25.69 o 
  -6   9  11      257.21      310.93     35.99 o 
  -5   9  11      343.92      327.37     29.08 o 
  -4   9  11      486.52      500.93     42.40 o 
  -3   9  11       95.61       83.64      7.95 o 
  -2   9  11       54.08       45.56      6.69 o 
 -19   0  12       47.81       41.20     12.77 o 
 -18   0  12       75.95       57.12     11.62 o 
 -17   0  12        0.93       -4.70      5.44 o 
 -16   0  12       43.88       40.31      9.64 o 
 -15   0  12       28.23       11.92      6.80 o 
 -14   0  12      330.84      266.75     18.47 o 
 -13   0  12      419.83      433.41     23.34 o 
 -12   0  12       42.46       43.21      9.91 o 
 -11   0  12     3533.74     3455.21    123.95 o 
 -10   0  12      183.22      199.05     16.31 o 
  -9   0  12        0.68       -1.05      4.54 o 
  -8   0  12      313.41      313.75     17.16 o 
  -7   0  12      657.56      713.55     34.67 o 
  -6   0  12      647.24      740.02     37.38 o 
  -5   0  12     1695.75     1849.81     72.87 o 
  -4   0  12        9.88       10.07      4.44 o 
  -3   0  12      644.87      616.33     26.86 o 
  -2   0  12        4.89       -2.48      6.05 o 
  -1   0  12      155.30      131.20     12.05 o 
   0   0  12      400.14      409.49     39.99 o 
   1   0  12      703.05      648.44     29.90 o 
   2   0  12     1307.03     1352.46     52.65 o 
   3   0  12      914.49      896.19     38.99 o 
   4   0  12      666.55      656.59     32.28 o 
   5   0  12       64.89      109.00     24.20 o 
   6   0  12       48.24       48.80     18.81 o 
   7   0  12      295.08      366.29     43.34 o 
   8   0  12       23.24       56.06     21.47 o 
   9   0  12       41.79       36.28     18.99 o 
 -18   1  12        6.27        6.20      5.16 o 
 -17   1  12        2.14       11.47      5.25 o 
 -16   1  12       39.13       31.43      6.28 o 
 -15   1  12        3.07       -2.61      3.75 o 
 -14   1  12      162.82      151.99     10.43 o 
 -13   1  12      575.89      600.40     20.37 o 
 -12   1  12      117.50      123.51      8.87 o 
 -11   1  12      231.29      249.48     11.76 o 
 -10   1  12     1532.06     1507.83     39.92 o 
  -9   1  12        2.43        8.41      3.41 o 
  -8   1  12      460.99      488.08     16.07 o 
  -7   1  12      269.54      281.54     11.01 o 
  -6   1  12      108.52      105.21      8.52 o 
  -5   1  12      494.75      517.66     15.72 o 
  -4   1  12       68.20       54.43      4.49 o 
  -3   1  12      154.38      155.91      8.93 o 
  -2   1  12      294.82      264.02     11.23 o 
  -1   1  12      281.13      259.06     11.55 o 
   0   1  12     2045.98     1935.41     49.28 o 
   1   1  12       15.14       13.17      5.47 o 
   2   1  12     3525.47     3367.82     82.31 o 
   3   1  12       50.06       48.20      6.73 o 
   4   1  12      141.27      135.94     10.42 o 
   5   1  12        7.96        3.60      6.03 o 
   6   1  12       35.66       36.91      8.81 o 
   7   1  12      266.58      317.73     28.31 o 
   8   1  12       24.20       25.64     24.97 o 
   9   1  12       58.18       66.85     19.69 o 
 -18   2  12        0.28        3.85      5.16 o 
 -17   2  12        0.40       -0.72      4.47 o 
 -16   2  12        6.57        1.25      4.73 o 
 -15   2  12       11.94        8.60      4.53 o 
 -14   2  12      355.42      330.11     19.08 o 
 -13   2  12       16.20       14.13      4.26 o 
 -12   2  12       61.41       67.94      6.55 o 
 -11   2  12       50.65       56.90      7.66 o 
 -10   2  12      884.98      945.56     27.33 o 
  -9   2  12       67.24       66.42      6.24 o 
  -8   2  12     1249.36     1275.16     36.01 o 
  -7   2  12      292.16      278.51     10.90 o 
  -6   2  12      119.64      108.42      6.26 o 
  -5   2  12      114.69      101.29      6.15 o 
  -4   2  12      151.49      146.00      7.16 o 
  -3   2  12       56.52       42.35      4.12 o 
  -2   2  12        0.45        0.70      2.81 o 
  -1   2  12     1034.82     1024.43     28.80 o 
   0   2  12       55.17       66.07      6.65 o 
   1   2  12     2079.97     1959.69     50.37 o 
   2   2  12        0.96       -0.59      3.52 o 
   3   2  12       87.98       78.85     10.99 o 
   4   2  12      303.87      278.57     17.89 o 
   5   2  12        1.65       -1.84      5.75 o 
   6   2  12       31.00       21.18      8.00 o 
   7   2  12        9.32       28.86      8.47 o 
   8   2  12      128.87      160.00     22.91 o 
   9   2  12       25.82       20.83     12.50 o 
 -18   3  12        9.74       10.31      6.69 o 
 -17   3  12       24.94       23.37      7.01 o 
 -16   3  12       44.11       47.29      8.49 o 
 -15   3  12      354.82      360.39     16.72 o 
 -14   3  12       11.64       12.66      4.40 o 
 -13   3  12      554.44      553.43     19.42 o 
 -12   3  12      391.78      372.14     20.82 o 
 -11   3  12       59.16       53.74      5.77 o 
 -10   3  12      444.82      443.67     15.43 o 
  -9   3  12      311.66      296.61     11.72 o 
  -8   3  12      358.20      316.20     12.55 o 
  -7   3  12       37.76       41.89      4.45 o 
  -6   3  12      409.49      420.64     14.21 o 
  -5   3  12      969.07      982.02     24.60 o 
  -4   3  12      736.78      711.27     19.14 o 
  -3   3  12      681.25      642.52     22.02 o 
  -2   3  12       45.05       41.12      4.40 o 
  -1   3  12       84.62       77.36      5.81 o 
   0   3  12      528.51      498.58     20.13 o 
   1   3  12      263.97      268.90     15.14 o 
   2   3  12       48.53       54.66     11.40 o 
   3   3  12     1450.54     1507.09     49.02 o 
   4   3  12       30.69       32.60      7.73 o 
   5   3  12       13.42        7.70      6.54 o 
   6   3  12      234.56      232.19     17.51 o 
   7   3  12       78.21       83.61     12.81 o 
   8   3  12      294.26      303.95     21.37 o 
 -17   4  12        0.11       -4.81      4.97 o 
 -16   4  12       17.73       26.08      6.61 o 
 -15   4  12       39.75       36.47     17.27 o 
 -14   4  12      120.20      138.97     11.61 o 
 -13   4  12        0.19        2.12      4.18 o 
 -12   4  12      270.45      298.63     14.82 o 
 -11   4  12        0.66        0.43      3.16 o 
 -10   4  12      106.78      118.80     12.94 o 
  -9   4  12       17.85       18.78      4.22 o 
  -8   4  12      248.01      252.07     15.51 o 
  -7   4  12      674.61      762.70     29.85 o 
  -6   4  12      102.77      119.38      8.34 o 
  -5   4  12      377.08      388.12     15.52 o 
  -4   4  12      132.05      138.81     15.84 o 
  -3   4  12       30.56       42.87      5.05 o 
  -2   4  12     1116.12     1123.91     42.15 o 
  -1   4  12       62.79       56.66      7.20 o 
   0   4  12      218.88      254.18     23.45 o 
   1   4  12        5.96       13.69      5.19 o 
   2   4  12      105.44       94.29     10.07 o 
   3   4  12      104.29      124.97     11.68 o 
   4   4  12       89.83       82.51     10.30 o 
   5   4  12      140.61      119.15     17.71 o 
   6   4  12      145.32      174.12     15.24 o 
   7   4  12       14.97        7.86      7.47 o 
 -16   5  12        6.55        7.63      5.79 o 
 -15   5  12       44.71       40.22      7.27 o 
 -14   5  12        1.16        0.28      3.91 o 
 -13   5  12        0.00       -0.05      3.76 o 
 -12   5  12       75.20       85.70      8.10 o 
 -11   5  12        0.66        4.88      3.60 o 
 -10   5  12        3.07        3.99      3.03 o 
  -9   5  12      143.70      152.39      8.56 o 
  -8   5  12       22.04       21.38      3.88 o 
  -7   5  12       50.25       50.05      5.80 o 
  -6   5  12        2.71        2.37      3.53 o 
  -5   5  12      160.77      177.57      9.90 o 
  -4   5  12        7.70       18.77      4.05 o 
  -3   5  12       94.98       93.65      7.81 o 
  -2   5  12      299.76      332.70     14.74 o 
  -1   5  12       67.39       63.35      6.84 o 
   0   5  12       39.75       50.58      6.70 o 
   1   5  12        0.60       10.15      4.78 o 
   2   5  12        0.20        4.45      7.09 o 
   3   5  12        2.29       12.38      7.33 o 
   4   5  12       66.44       70.10     11.63 o 
   5   5  12       11.42       14.97      8.22 o 
   6   5  12       30.08       30.46     10.62 o 
 -15   6  12       63.99       80.02      9.36 o 
 -14   6  12      190.67      173.08     11.87 o 
 -13   6  12       48.42       50.28      6.87 o 
 -12   6  12       77.22       81.41      7.64 o 
 -11   6  12       16.99       19.18      3.95 o 
 -10   6  12      592.37      574.65     31.87 o 
  -9   6  12       27.05       14.47      9.70 o 
  -8   6  12      210.11      222.52     27.28 o 
  -7   6  12       13.52       17.19      6.58 o 
  -6   6  12       36.66       46.18      9.24 o 
  -5   6  12      568.36      550.18     19.94 o 
  -4   6  12      349.09      321.22     14.06 o 
  -3   6  12      142.21      144.41      9.40 o 
  -2   6  12      185.41      175.63     20.56 o 
  -1   6  12        3.44        2.88      3.78 o 
   0   6  12       78.36       66.94      7.81 o 
   1   6  12        1.77        6.94      4.42 o 
   2   6  12       23.36       14.93     16.49 o 
   3   6  12       22.42       20.57     10.22 o 
   4   6  12       41.20       32.34      9.72 o 
   5   6  12        0.13       11.41      8.16 o 
 -13   7  12      105.29      100.84     10.41 o 
 -12   7  12      164.33      183.23     10.82 o 
 -11   7  12        8.40        9.82      7.13 o 
 -10   7  12      583.47      551.58     44.82 o 
  -9   7  12      112.70      105.37     19.81 o 
  -8   7  12      863.52     1003.29     66.85 o 
  -7   7  12       31.24       48.76     10.09 o 
  -6   7  12      417.86      454.68     26.87 o 
  -5   7  12      246.96      246.17     35.62 o 
  -4   7  12      662.21      629.20     22.99 o 
  -3   7  12      355.75      344.82     27.56 o 
  -2   7  12      214.42      209.10     12.56 o 
  -1   7  12       80.44       94.25      8.97 o 
   0   7  12        8.33       12.67      5.86 o 
   1   7  12      170.45      139.11     11.52 o 
   2   7  12       64.89       55.87     10.36 o 
   3   7  12       69.75       61.68     11.25 o 
 -10   8  12        2.68       12.08     10.36 o 
  -9   8  12       58.17       53.70     15.98 o 
  -8   8  12        2.52        3.32      7.36 o 
  -7   8  12        0.13        2.47      7.46 o 
  -6   8  12       59.89       70.58     11.76 o 
  -5   8  12      121.08      139.48     16.35 o 
  -4   8  12       34.47       20.21      4.96 o 
  -3   8  12      502.24      481.46     31.95 o 
  -2   8  12       15.56        9.40      4.55 o 
  -1   8  12      777.91      800.79     29.67 o 
   0   8  12        0.15        0.04      4.86 o 
   1   8  12      498.48      538.65     38.38 o 
 -18   1  13       19.74        7.69      5.79 o 
 -17   1  13       55.60       46.78      8.28 o 
 -16   1  13       72.18       67.39      8.20 o 
 -15   1  13      128.50      165.83     11.37 o 
 -14   1  13      166.00      144.74     10.35 o 
 -13   1  13        1.04       -3.34      3.33 o 
 -12   1  13       70.73       60.86      6.63 o 
 -11   1  13      380.29      387.78     14.90 o 
 -10   1  13      375.54      402.36     14.88 o 
  -9   1  13      885.62      916.31     26.59 o 
  -8   1  13     1743.79     1747.55     45.20 o 
  -7   1  13       11.32       15.22      6.30 o 
  -6   1  13        9.17       10.65      3.39 o 
  -5   1  13     1123.65     1139.36     31.21 o 
  -4   1  13        9.40        6.60      3.88 o 
  -3   1  13     1054.14     1040.19     29.18 o 
  -2   1  13        6.75        6.98      3.70 o 
  -1   1  13      100.72      120.88      8.63 o 
   0   1  13        0.29       -4.39      3.25 o 
   1   1  13      262.94      232.96     14.23 o 
   2   1  13      488.77      478.40     18.29 o 
   3   1  13        1.93       -2.67      4.22 o 
   4   1  13        0.79        6.60      5.85 o 
   5   1  13       24.55       21.42      8.19 o 
   6   1  13       30.24       22.50     12.37 o 
   7   1  13      390.44      461.33     35.87 o 
   8   1  13        7.74       14.57     12.93 o 
 -18   2  13       19.90       11.95      5.87 o 
 -17   2  13       20.16       24.48      6.00 o 
 -16   2  13      308.73      326.10     16.34 o 
 -15   2  13        3.84        0.34      4.18 o 
 -14   2  13      146.35      137.59     10.01 o 
 -13   2  13      224.98      230.08     12.37 o 
 -12   2  13       23.08       35.53      6.38 o 
 -11   2  13      409.47      404.98     15.27 o 
 -10   2  13     2164.80     2185.62     55.62 o 
  -9   2  13      876.67      865.24     25.32 o 
  -8   2  13      131.64      126.70      8.20 o 
  -7   2  13      534.89      543.68     19.50 o 
  -6   2  13       93.20       96.33      7.64 o 
  -5   2  13      267.29      276.50     10.26 o 
  -4   2  13      321.65      347.21     13.16 o 
  -3   2  13       94.23       90.29      9.34 o 
  -2   2  13      214.69      218.72     12.29 o 
  -1   2  13       35.11       27.15      4.89 o 
   0   2  13     1266.92     1196.23     33.53 o 
   1   2  13       58.62       68.59      7.18 o 
   2   2  13     1201.06     1181.60     40.31 o 
   3   2  13      521.34      510.94     23.08 o 
   4   2  13      165.52      148.57     13.83 o 
   5   2  13       44.60       58.94     13.26 o 
   6   2  13      141.18      168.10     16.59 o 
   7   2  13      102.28      118.92     13.93 o 
 -17   3  13       23.96       35.82      8.04 o 
 -16   3  13        3.54       -0.08      6.04 o 
 -15   3  13      188.43      167.05     11.65 o 
 -14   3  13      119.42      105.93      9.01 o 
 -13   3  13        0.27       -2.08      3.37 o 
 -12   3  13        6.48       11.06      4.28 o 
 -11   3  13       77.90       73.49      6.85 o 
 -10   3  13       47.30       53.41      9.46 o 
  -9   3  13      596.13      567.44     18.34 o 
  -8   3  13      100.97       80.39      8.21 o 
  -7   3  13      320.45      318.57     12.18 o 
  -6   3  13       27.82       20.46      3.55 o 
  -5   3  13       27.45       30.24      4.20 o 
  -4   3  13       95.18       70.47      6.83 o 
  -3   3  13       20.81       24.87      5.02 o 
  -2   3  13      164.16      144.87     11.38 o 
  -1   3  13        6.20        2.70      3.70 o 
   0   3  13      189.63      188.16     13.04 o 
   1   3  13       63.85       59.07      8.13 o 
   2   3  13        0.97        3.97      5.01 o 
   3   3  13      153.37      137.68     12.85 o 
   4   3  13      216.72      205.31     15.85 o 
   5   3  13       18.31       24.36      7.83 o 
   6   3  13      166.04      166.73     15.55 o 
   7   3  13       90.83      106.80     13.71 o 
 -17   4  13        2.92       -0.47      7.09 o 
 -16   4  13        3.95       -1.78      4.71 o 
 -15   4  13       58.25       63.44      8.77 o 
 -14   4  13       58.36       67.05      8.62 o 
 -13   4  13       35.48       41.10      7.02 o 
 -12   4  13      207.10      203.54     18.78 o 
 -11   4  13        1.54        1.60      3.76 o 
 -10   4  13       18.75       14.51      4.66 o 
  -9   4  13        2.38       -0.39      3.52 o 
  -8   4  13      210.66      213.66     12.80 o 
  -7   4  13       22.16       20.79      4.84 o 
  -6   4  13      156.12      146.19     13.19 o 
  -5   4  13      527.28      464.00     18.21 o 
  -4   4  13       67.66       61.36      6.49 o 
  -3   4  13      423.77      411.07     49.09 o 
  -2   4  13       36.74       32.24      5.35 o 
  -1   4  13       27.67       24.13      5.55 o 
   0   4  13       14.83        5.60      4.65 o 
   1   4  13       53.01       61.79      8.49 o 
   2   4  13      263.37      262.91     24.53 o 
   3   4  13      367.87      373.59     20.34 o 
   4   4  13        4.34        9.12      6.31 o 
   5   4  13        0.03       -5.74      5.99 o 
   6   4  13       16.53       15.12      8.19 o 
 -16   5  13       22.20       19.95      7.20 o 
 -15   5  13      180.80      192.41     14.24 o 
 -14   5  13      269.52      313.61     17.05 o 
 -13   5  13       47.41       46.21      6.96 o 
 -12   5  13      239.11      245.93     13.69 o 
 -11   5  13       16.56       12.35      4.37 o 
 -10   5  13      383.25      346.99     17.16 o 
  -9   5  13       52.23       49.49      6.34 o 
  -8   5  13      603.02      630.32     26.04 o 
  -7   5  13       66.11       83.59     14.34 o 
  -6   5  13       90.60      103.15      8.11 o 
  -5   5  13        0.84        2.65      3.38 o 
  -4   5  13      149.15      151.93     10.29 o 
  -3   5  13       34.98       20.00      4.70 o 
  -2   5  13       70.62       62.39      7.01 o 
  -1   5  13      259.06      316.57     16.47 o 
   0   5  13        2.05        3.12      5.62 o 
   1   5  13     2159.97     2105.99     77.60 o 
   2   5  13        1.61        4.15      7.00 o 
   3   5  13     1171.46     1109.13     61.22 o 
   4   5  13       12.52       17.34      8.39 o 
   5   5  13        3.99        5.34      8.08 o 
 -14   6  13        8.91        5.88      9.96 o 
 -13   6  13      286.90      304.85     17.58 o 
 -12   6  13        2.81        1.18      3.78 o 
 -11   6  13       62.72       58.82      6.98 o 
 -10   6  13      122.03      119.82     21.65 o 
  -9   6  13      165.75      180.17     16.08 o 
  -8   6  13      177.22      163.65     23.28 o 
  -7   6  13      243.15      236.78     17.50 o 
  -6   6  13       20.33       29.69      5.61 o 
  -5   6  13       87.13       92.99      7.81 o 
  -4   6  13        8.48       12.50      4.01 o 
  -3   6  13        5.02        0.69      3.48 o 
  -2   6  13      156.34      133.16     15.26 o 
  -1   6  13        4.63        8.91      5.49 o 
   0   6  13       24.96       18.18      7.07 o 
   1   6  13       16.27       21.06      7.64 o 
   2   6  13      299.28      350.53     22.63 o 
   3   6  13       78.12       94.40     15.45 o 
   4   6  13      122.04      117.94     15.21 o 
 -12   7  13        0.55       -2.94      3.73 o 
 -11   7  13      392.09      387.46     17.77 o 
 -10   7  13      164.65      212.07     28.73 o 
  -9   7  13      720.83      881.84     61.77 o 
  -8   7  13       22.26       19.75      7.81 o 
  -7   7  13      136.12      133.38     33.47 o 
  -6   7  13       43.95       42.43      5.09 o 
  -5   7  13       10.55       13.32      4.06 o 
  -4   7  13       79.68       69.66     13.36 o 
  -3   7  13       97.28       96.68      8.81 o 
  -2   7  13       93.36       87.63      8.80 o 
  -1   7  13       24.77       31.19      5.99 o 
   0   7  13       91.07      117.89     10.81 o 
   1   7  13      161.56      153.73     15.56 o 
   2   7  13       19.63       12.82      7.39 o 
  -9   8  13       13.09       28.45     12.19 o 
  -8   8  13       27.27       22.44      8.59 o 
  -7   8  13      219.36      235.03     22.05 o 
  -6   8  13       42.29       61.08     11.54 o 
  -5   8  13      134.12      173.71     10.57 o 
  -4   8  13       24.51       18.92      5.06 o 
  -3   8  13        5.73       11.52      4.65 o 
  -2   8  13       27.01       20.41      5.71 o 
 -18   0  14        1.30        4.20      7.28 o 
 -17   0  14      330.74      274.82     22.60 o 
 -16   0  14        0.07      -10.26      5.13 o 
 -15   0  14      765.35      740.24     35.62 o 
 -14   0  14        0.02       -2.56      7.52 o 
 -13   0  14      174.81      205.96     19.61 o 
 -12   0  14      225.20      218.07     20.74 o 
 -11   0  14      720.30      755.95     41.08 o 
 -10   0  14     2604.08     2770.17     98.50 o 
  -9   0  14        0.40        0.29      5.13 o 
  -8   0  14      953.83     1103.63     54.70 o 
  -7   0  14      994.71     1091.26     43.61 o 
  -6   0  14       24.94       31.57     12.35 o 
  -5   0  14      471.67      511.02     24.55 o 
  -4   0  14       29.83       30.08     11.48 o 
  -3   0  14      144.44      139.84     13.11 o 
  -2   0  14      706.49      655.62     29.80 o 
  -1   0  14        2.03        1.28      5.26 o 
   0   0  14      335.50      286.17     29.03 o 
   1   0  14       61.27       74.20     11.38 o 
   2   0  14       40.57       30.04      8.47 o 
   3   0  14      651.12      591.75     30.86 o 
   4   0  14       40.76       33.71      9.93 o 
   5   0  14      350.99      402.60     46.07 o 
   6   0  14       39.14       41.04     20.24 o 
   7   0  14      172.73      157.63     30.40 o 
 -18   1  14        6.70        7.66      5.40 o 
 -17   1  14       54.89       65.98      8.56 o 
 -16   1  14      111.12      100.64      9.60 o 
 -15   1  14        7.10       13.30      5.31 o 
 -14   1  14       70.29       83.73      8.25 o 
 -13   1  14       35.45       40.84      6.16 o 
 -12   1  14       84.82       93.30      8.29 o 
 -11   1  14      465.43      458.05     23.26 o 
 -10   1  14      128.44      138.54      9.29 o 
  -9   1  14     1541.94     1539.10     41.16 o 
  -8   1  14      276.56      286.03     13.33 o 
  -7   1  14      178.99      143.60      8.25 o 
  -6   1  14       89.14       66.70      6.49 o 
  -5   1  14      413.34      391.05     14.58 o 
  -4   1  14        3.89        7.26      3.50 o 
  -3   1  14      172.40      163.75     10.07 o 
  -2   1  14        4.33        4.69      5.02 o 
  -1   1  14       14.24       20.34      4.76 o 
   0   1  14      273.88      276.42     13.19 o 
   1   1  14      266.22      247.41     13.90 o 
   2   1  14      727.18      704.22     25.55 o 
   3   1  14        0.92        3.23      5.73 o 
   4   1  14      125.44      120.31     13.21 o 
   5   1  14       15.00       19.26      7.90 o 
   6   1  14        2.65       -8.78     10.56 o 
 -17   2  14       21.49       17.97      6.05 o 
 -16   2  14        7.50        9.20      5.06 o 
 -15   2  14        5.35        6.80      4.96 o 
 -14   2  14        0.23        4.35      4.46 o 
 -13   2  14       80.50       77.66      7.86 o 
 -12   2  14       17.09       16.57      4.66 o 
 -11   2  14       60.00       59.92      6.51 o 
 -10   2  14       41.19       32.31      5.14 o 
  -9   2  14      219.91      247.38     12.88 o 
  -8   2  14       59.26       45.99      5.45 o 
  -7   2  14       62.67       61.73      5.56 o 
  -6   2  14        5.38        5.53      2.73 o 
  -5   2  14      718.80      689.57     21.50 o 
  -4   2  14      198.15      170.11      9.95 o 
  -3   2  14      842.24      739.43     34.36 o 
  -2   2  14        7.64        8.17      3.87 o 
  -1   2  14       88.50       89.09      7.84 o 
   0   2  14       27.28       26.59      5.52 o 
   1   2  14      256.50      243.05     16.26 o 
   2   2  14      195.46      209.09     18.83 o 
   3   2  14       18.19       15.77      7.56 o 
   4   2  14       12.99        7.69      7.37 o 
   5   2  14        9.99        1.40     10.14 o 
   6   2  14       93.14       83.95     12.79 o 
 -17   3  14       21.16       23.46      7.93 o 
 -16   3  14      104.94       92.61     10.73 o 
 -15   3  14       41.20       67.48      7.88 o 
 -14   3  14        3.52        2.97      6.02 o 
 -13   3  14       79.74       91.16      8.20 o 
 -12   3  14       96.74       90.82      9.62 o 
 -11   3  14       27.65       22.26      6.11 o 
 -10   3  14       53.78       60.83      7.78 o 
  -9   3  14      188.25      205.10     12.71 o 
  -8   3  14       13.80       14.32      3.74 o 
  -7   3  14        7.68        6.28      2.95 o 
  -6   3  14       95.30       83.35      6.20 o 
  -5   3  14      253.02      273.38     13.62 o 
  -4   3  14      163.91      130.16      8.66 o 
  -3   3  14       95.34       99.60      7.78 o 
  -2   3  14       16.69       15.96      5.07 o 
  -1   3  14      286.69      276.51     15.53 o 
   0   3  14       54.43       47.67      8.94 o 
   1   3  14      310.68      323.61     18.15 o 
   2   3  14       14.01        8.08      6.57 o 
   3   3  14        8.49        6.32      6.70 o 
   4   3  14       51.94       38.35      8.78 o 
   5   3  14        8.49        3.09     10.58 o 
   6   3  14      685.60      736.84     32.11 o 
 -16   4  14       42.41       40.35      8.20 o 
 -15   4  14       39.87       42.50      7.66 o 
 -14   4  14        5.77        7.64      5.18 o 
 -13   4  14       18.64       21.91      6.18 o 
 -12   4  14       84.26       97.09     10.10 o 
 -11   4  14      653.03      686.95     30.01 o 
 -10   4  14       37.95       37.99      6.87 o 
  -9   4  14      280.60      321.84     17.16 o 
  -8   4  14       47.52       58.98     14.32 o 
  -7   4  14      112.24      126.97      9.66 o 
  -6   4  14      278.57      289.23     20.48 o 
  -5   4  14       15.19       15.18      4.31 o 
  -4   4  14      369.49      360.90     15.96 o 
  -3   4  14      140.58      136.56     13.25 o 
  -2   4  14       85.89       73.22      9.52 o 
  -1   4  14       82.01       85.60     10.74 o 
   0   4  14       25.68       22.49     10.35 o 
   1   4  14      309.03      295.35     20.18 o 
   2   4  14       98.35      127.03     14.90 o 
   3   4  14       48.82       42.37      8.81 o 
   4   4  14       99.70       93.66     13.39 o 
   5   4  14       84.22       82.54     17.56 o 
 -15   5  14        1.75        6.30      5.73 o 
 -14   5  14        3.80        3.27      5.68 o 
 -13   5  14        2.12        1.03      4.43 o 
 -12   5  14       11.02        5.31      7.41 o 
 -11   5  14        0.42        1.79      4.39 o 
 -10   5  14      165.31      169.87     24.77 o 
  -9   5  14        1.56        9.12      4.40 o 
  -8   5  14       31.23       39.81      5.68 o 
  -7   5  14       27.93       27.49      5.18 o 
  -6   5  14       28.49       29.51      5.04 o 
  -5   5  14       73.96       71.39      7.27 o 
  -4   5  14        0.80        1.70      4.38 o 
  -3   5  14       21.23        8.91      6.59 o 
  -2   5  14       92.97       99.48     10.98 o 
  -1   5  14       57.86       59.25     17.62 o 
   0   5  14       19.95       42.39      8.95 o 
   1   5  14       75.31       66.52     11.05 o 
   2   5  14        2.77       10.89      7.00 o 
   3   5  14      206.88      191.47     18.43 o 
   4   5  14        0.17       -2.13      7.58 o 
 -13   6  14       22.08       13.65      6.07 o 
 -12   6  14       12.24        6.41      4.82 o 
 -11   6  14       64.68       69.69     10.46 o 
 -10   6  14       56.42       64.65      7.45 o 
  -9   6  14       33.98       40.10      6.08 o 
  -8   6  14      154.46      151.09      9.86 o 
  -7   6  14       33.84       43.59      5.99 o 
  -6   6  14      150.77      187.18     17.42 o 
  -5   6  14        2.13       11.12      6.84 o 
  -4   6  14      325.62      335.87     16.25 o 
  -3   6  14      197.78      232.07     20.44 o 
  -2   6  14      174.90      183.40     15.15 o 
  -1   6  14       77.08       61.11     10.95 o 
   0   6  14       14.55       21.26      7.52 o 
   1   6  14       15.84       23.66      8.33 o 
   2   6  14       26.91       21.10      8.50 o 
 -11   7  14        1.26        4.20      9.09 o 
 -10   7  14      656.24      741.83     30.17 o 
  -9   7  14        0.03        7.90      6.98 o 
  -8   7  14      278.54      346.45     15.34 o 
  -7   7  14       11.19       14.64      4.16 o 
  -6   7  14        7.10       10.49      4.06 o 
  -5   7  14      351.04      397.51     24.70 o 
  -4   7  14       47.16       42.56      6.34 o 
  -3   7  14      317.80      330.99     24.95 o 
  -2   7  14       53.89       60.37      7.93 o 
  -1   7  14      196.52      234.51     18.71 o 
   0   7  14       59.88       53.98     15.13 o 
 -17   1  15       22.90       24.86      7.12 o 
 -16   1  15       33.92       38.21      6.83 o 
 -15   1  15       79.92      103.09      9.63 o 
 -14   1  15      206.76      226.72     13.67 o 
 -13   1  15        3.82        1.46      4.25 o 
 -12   1  15      120.63      131.74      9.83 o 
 -11   1  15       37.41       40.64      8.47 o 
 -10   1  15      332.37      354.63     16.18 o 
  -9   1  15        2.69        3.52      4.01 o 
  -8   1  15      413.56      387.28     15.02 o 
  -7   1  15      401.04      414.67     15.66 o 
  -6   1  15      308.16      311.75     13.09 o 
  -5   1  15      657.66      646.28     21.05 o 
  -4   1  15      488.96      431.56     16.14 o 
  -3   1  15       83.86       75.50      7.35 o 
  -2   1  15       51.17       51.06      7.42 o 
  -1   1  15      130.03      120.11      9.36 o 
   0   1  15       57.66       65.77     11.59 o 
   1   1  15       28.14       26.30      5.84 o 
   2   1  15        3.11        6.25      5.13 o 
   3   1  15        4.38        0.36      5.74 o 
   4   1  15        2.54       -7.60      6.29 o 
   5   1  15        0.72        7.37      7.79 o 
 -17   2  15       27.09       45.58      8.82 o 
 -16   2  15       17.46       22.57      6.08 o 
 -15   2  15       18.09       27.47      6.40 o 
 -14   2  15       21.29       25.15      6.14 o 
 -13   2  15      150.48      172.27     13.03 o 
 -12   2  15      174.44      198.83     14.39 o 
 -11   2  15        2.76        1.01      4.05 o 
 -10   2  15      196.87      197.46     12.87 o 
  -9   2  15        3.69        2.20      3.92 o 
  -8   2  15       54.16       62.94      5.80 o 
  -7   2  15        0.05       -5.57      2.78 o 
  -6   2  15      207.76      220.10     11.55 o 
  -5   2  15      173.55      137.35     13.18 o 
  -4   2  15       24.08       30.22      5.16 o 
  -3   2  15      119.47      116.70      8.95 o 
  -2   2  15      162.02      167.46     13.75 o 
  -1   2  15       34.19       32.23      5.74 o 
   0   2  15      292.73      269.21     16.33 o 
   1   2  15        3.14        4.08      5.71 o 
   2   2  15       61.03       76.79     10.57 o 
   3   2  15       47.39       49.17      9.40 o 
   4   2  15        5.74        9.00      8.27 o 
   5   2  15        0.03       -2.41      8.50 o 
 -16   3  15       12.80       10.77      6.57 o 
 -15   3  15       65.10       85.08     15.81 o 
 -14   3  15      159.85      165.39     12.68 o 
 -13   3  15       38.31       47.67      6.77 o 
 -12   3  15        0.22       -0.14      4.64 o 
 -11   3  15      224.53      220.24     15.52 o 
 -10   3  15      396.53      416.30     17.76 o 
  -9   3  15      120.57      114.76      8.44 o 
  -8   3  15        5.63        6.03      3.21 o 
  -7   3  15      119.09      132.80     13.85 o 
  -6   3  15      115.34      115.51      8.46 o 
  -5   3  15        4.67        4.09      3.57 o 
  -4   3  15       93.58       79.73      7.40 o 
  -3   3  15      101.31      104.17      9.79 o 
  -2   3  15      169.24      147.80     11.79 o 
  -1   3  15      152.96      174.95     13.32 o 
   0   3  15       50.31       39.41      8.07 o 
   1   3  15      324.26      320.61     18.88 o 
   2   3  15       70.21       74.43     10.34 o 
   3   3  15        7.96        8.37      6.96 o 
   4   3  15       87.86       93.37     12.38 o 
 -15   4  15       74.91       66.76      9.32 o 
 -14   4  15        7.36        8.69      5.30 o 
 -13   4  15       21.16       20.05      8.30 o 
 -12   4  15       17.86       19.40      6.73 o 
 -11   4  15       33.54       32.29      6.92 o 
 -10   4  15        3.07        4.48      4.85 o 
  -9   4  15       27.56       33.13      6.76 o 
  -8   4  15      468.77      468.66     19.56 o 
  -7   4  15        6.95        7.88      4.86 o 
  -6   4  15      535.49      492.70     24.08 o 
  -5   4  15      230.99      214.67     21.84 o 
  -4   4  15      392.54      373.06     21.34 o 
  -3   4  15      129.86      116.62     12.28 o 
  -2   4  15      251.45      254.58     17.53 o 
  -1   4  15       23.06       17.64     11.24 o 
   0   4  15       53.71       40.99      9.51 o 
   1   4  15      439.53      414.32     25.13 o 
   2   4  15      186.92      195.57     18.70 o 
   3   4  15      361.24      327.48     25.27 o 
 -14   5  15       61.33       68.86      9.98 o 
 -13   5  15       46.39       60.35     10.46 o 
 -12   5  15       10.11        5.19      5.87 o 
 -11   5  15      150.46      159.96     13.28 o 
 -10   5  15       91.68       95.52     10.14 o 
  -9   5  15        1.67       15.62      5.63 o 
  -8   5  15        0.17        9.42      4.49 o 
  -7   5  15       72.11       91.03      8.72 o 
  -6   5  15       36.11       37.21      8.79 o 
  -5   5  15      341.17      302.99     18.61 o 
  -4   5  15      103.75      119.44     12.34 o 
  -3   5  15      127.33      105.29     16.82 o 
  -2   5  15       60.83       56.46      9.71 o 
  -1   5  15       46.29       56.80      9.80 o 
   0   5  15        6.41       -0.04      5.88 o 
   1   5  15       83.93       68.60     11.58 o 
   2   5  15       88.33       66.38     12.08 o 
 -12   6  15        0.01        1.36      5.26 o 
 -11   6  15        2.69       -0.44      4.46 o 
 -10   6  15      139.46      145.48     11.88 o 
  -9   6  15        9.24        8.76      5.33 o 
  -8   6  15      310.01      319.59     15.63 o 
  -7   6  15      162.88      175.79     11.48 o 
  -6   6  15      268.26      279.72     24.95 o 
  -5   6  15       49.28       38.81      9.64 o 
  -4   6  15       78.58       68.24      9.24 o 
  -3   6  15       73.18       98.94     24.19 o 
  -2   6  15      175.90      158.23     14.79 o 
  -1   6  15       90.39      123.38     16.20 o 
   0   6  15       59.22       65.03     11.15 o 
  -9   7  15       73.22       88.67      8.10 o 
  -8   7  15       67.06       59.36      7.08 o 
  -7   7  15        3.15       10.18      7.58 o 
  -6   7  15        0.34       -1.65      3.71 o 
  -5   7  15        0.01        4.95      4.30 o 
  -4   7  15        1.29        4.16      4.42 o 
  -3   7  15        1.60        1.26      5.63 o 
 -17   0  16      280.94      330.87     25.81 o 
 -16   0  16       17.70       22.72      8.97 o 
 -15   0  16       97.37      106.98     14.10 o 
 -14   0  16      476.75      515.25     28.19 o 
 -13   0  16      125.42      122.23     14.38 o 
 -12   0  16      262.83      270.07     20.51 o 
 -11   0  16      999.52     1123.45     61.80 o 
 -10   0  16        9.69       11.16      8.45 o 
  -9   0  16        0.45       10.59      8.29 o 
  -8   0  16      160.01      169.22     18.18 o 
  -7   0  16        2.72        4.46      5.45 o 
  -6   0  16      263.68      210.58     17.26 o 
  -5   0  16      538.75      553.02     27.49 o 
  -4   0  16      230.53      190.76     20.00 o 
  -3   0  16       11.23        6.77      6.82 o 
  -2   0  16        9.28        9.50      6.15 o 
  -1   0  16      696.91      612.14     37.24 o 
   0   0  16       44.67       52.18     10.59 o 
   1   0  16      681.38      674.12     33.92 o 
   2   0  16        0.34       -3.08      6.39 o 
   3   0  16       35.85       42.82     19.37 o 
   4   0  16       84.89       98.66     24.63 o 
 -17   1  16        4.36       -3.38      5.21 o 
 -16   1  16       55.78       62.39      8.42 o 
 -15   1  16        7.36       18.27      6.41 o 
 -14   1  16       44.98       50.46      7.36 o 
 -13   1  16       87.12       88.09      8.76 o 
 -12   1  16       42.76       39.27     13.74 o 
 -11   1  16       40.82       54.64      7.75 o 
 -10   1  16      134.94      122.37     12.24 o 
  -9   1  16       62.24       58.43      7.65 o 
  -8   1  16       35.62       18.44      4.73 o 
  -7   1  16        0.20        1.46      3.36 o 
  -6   1  16       13.72        9.77      4.32 o 
  -5   1  16       38.31       45.24      6.05 o 
  -4   1  16        2.80        0.86      3.52 o 
  -3   1  16      111.15      107.58      8.93 o 
  -2   1  16       11.08        9.42      4.42 o 
  -1   1  16      220.20      223.64     16.42 o 
   0   1  16       25.93       23.78      6.07 o 
   1   1  16      124.69      105.94     14.20 o 
   2   1  16        1.65        1.87      8.25 o 
   3   1  16        2.68        7.21      7.87 o 
   4   1  16        7.85        8.56      8.13 o 
 -16   2  16      300.42      330.05     17.19 o 
 -15   2  16      149.57      147.06     11.55 o 
 -14   2  16        5.43        5.26      4.90 o 
 -13   2  16        1.61       -1.97      5.33 o 
 -12   2  16        4.88       -2.92      4.25 o 
 -11   2  16      242.96      270.53     15.39 o 
 -10   2  16      202.22      204.89     13.37 o 
  -9   2  16       15.55       14.80      5.07 o 
  -8   2  16       92.67       86.95      7.89 o 
  -7   2  16      540.18      496.19     17.95 o 
  -6   2  16      215.74      197.34     24.59 o 
  -5   2  16      239.46      213.20     12.26 o 
  -4   2  16       27.40       22.71      5.12 o 
  -3   2  16        0.07        0.95      3.69 o 
  -2   2  16       59.86       59.88      7.66 o 
  -1   2  16        1.20       -9.25      4.62 o 
   0   2  16       24.85       24.99      8.74 o 
   1   2  16       13.25       15.75      7.07 o 
   2   2  16       88.41       82.33     13.46 o 
   3   2  16       13.66       10.59      7.89 o 
 -16   3  16      196.35      235.16     17.34 o 
 -15   3  16       97.09       93.83     12.70 o 
 -14   3  16       11.31       13.30      5.63 o 
 -13   3  16      231.60      237.60     15.38 o 
 -12   3  16       26.57       37.13      7.02 o 
 -11   3  16      537.61      545.06     21.95 o 
 -10   3  16       29.00       44.13      6.28 o 
  -9   3  16      719.74      728.90     23.63 o 
  -8   3  16       28.84       16.60      4.50 o 
  -7   3  16      141.98      155.33     10.33 o 
  -6   3  16      190.94      195.25     11.59 o 
  -5   3  16      168.04      168.71     12.68 o 
  -4   3  16       17.93       27.50      6.33 o 
  -3   3  16       13.59       19.35      5.92 o 
  -2   3  16      350.81      362.03     19.75 o 
  -1   3  16       72.53       58.24      9.44 o 
   0   3  16      899.95      840.53     32.61 o 
   1   3  16       15.39        2.30      6.08 o 
   2   3  16      597.27      523.68     25.18 o 
   3   3  16        1.15      -11.74      5.87 o 
 -15   4  16       76.39       79.41     11.81 o 
 -14   4  16       47.09       40.43     27.57 o 
 -13   4  16       66.42       68.70     13.49 o 
 -12   4  16        0.03        0.19      4.86 o 
 -11   4  16      278.32      320.71     19.52 o 
 -10   4  16      186.25      188.61     39.04 o 
  -9   4  16       65.87       88.42      9.28 o 
  -8   4  16      369.17      361.37     21.44 o 
  -7   4  16      122.39      120.63     12.63 o 
  -6   4  16        5.22        7.76      5.76 o 
  -5   4  16      731.35      706.40     76.23 o 
  -4   4  16        4.98        6.84      5.95 o 
  -3   4  16      719.39      720.96     33.49 o 
  -2   4  16       77.16       71.82     10.65 o 
  -1   4  16      196.94      218.31     18.75 o 
   0   4  16        9.87        5.07      6.92 o 
   1   4  16      378.31      383.62     24.96 o 
   2   4  16       29.44       29.11     10.04 o 
 -13   5  16       72.33       92.25     11.26 o 
 -12   5  16       37.39       31.03     11.87 o 
 -11   5  16        0.76       -2.45      4.70 o 
 -10   5  16      471.56      504.20     31.96 o 
  -9   5  16       10.81       15.50      7.05 o 
  -8   5  16       16.95        9.45      5.25 o 
  -7   5  16       33.12       54.68     10.50 o 
  -6   5  16       13.90       19.13      6.40 o 
  -5   5  16      216.28      199.63     31.75 o 
  -4   5  16       25.00       13.98      6.49 o 
  -3   5  16       47.80       45.90      8.70 o 
  -2   5  16       49.80       57.55     10.17 o 
  -1   5  16        0.24        4.66      6.43 o 
   0   5  16       79.85       87.67     12.70 o 
 -11   6  16       25.20       21.41      6.84 o 
 -10   6  16       11.55        7.16      4.64 o 
  -9   6  16       16.08       18.71     10.09 o 
  -8   6  16      188.88      189.87     12.40 o 
  -7   6  16       41.80       53.37      8.51 o 
  -6   6  16       17.09       26.10      6.88 o 
  -5   6  16       58.15       55.94      9.80 o 
  -4   6  16       16.72       11.83      6.55 o 
  -3   6  16       48.12       47.44      9.43 o 
  -2   6  16        0.08        0.26      6.10 o 
 -16   1  17       92.91      113.88     10.87 o 
 -15   1  17       40.31       58.30      8.89 o 
 -14   1  17       22.23       15.46      6.49 o 
 -13   1  17       40.64       34.44      8.30 o 
 -12   1  17        0.55       -0.02      5.60 o 
 -11   1  17      259.19      326.27     48.22 o 
 -10   1  17        0.08       -1.75      4.63 o 
  -9   1  17      219.53      233.82     13.64 o 
  -8   1  17       47.36       54.88      8.89 o 
  -7   1  17       50.05       55.07     10.89 o 
  -6   1  17      729.97      706.02     23.60 o 
  -5   1  17      101.21       90.65      8.56 o 
  -4   1  17      244.62      229.26     13.47 o 
  -3   1  17       16.29       16.20      5.11 o 
  -2   1  17        9.67        9.67      5.24 o 
  -1   1  17        0.01       -3.88      6.23 o 
   0   1  17        2.48        1.73      4.74 o 
   1   1  17      178.07      176.04     15.48 o 
   2   1  17        0.08       -0.61      9.97 o 
 -15   2  17        0.32        4.03      5.67 o 
 -14   2  17      146.51      168.87     13.69 o 
 -13   2  17        7.41        5.42      5.38 o 
 -12   2  17      315.74      321.75     32.31 o 
 -11   2  17       31.93       31.37      7.93 o 
 -10   2  17      109.27      140.10     11.71 o 
  -9   2  17      278.37      281.89     14.60 o 
  -8   2  17      255.75      272.15     14.13 o 
  -7   2  17      146.19      165.37     11.35 o 
  -6   2  17      176.84      150.76     10.81 o 
  -5   2  17      375.83      343.81     15.42 o 
  -4   2  17        0.01        2.73      4.30 o 
  -3   2  17      219.92      233.49     13.88 o 
  -2   2  17        2.08        1.77      5.04 o 
  -1   2  17      115.50      137.26     14.41 o 
   0   2  17      149.77      158.75     14.55 o 
   1   2  17        1.44        5.08      6.99 o 
   2   2  17      229.21      222.40     18.07 o 
 -15   3  17       21.02       20.88      7.98 o 
 -14   3  17        0.41       -6.04      5.71 o 
 -13   3  17        0.17       -2.24      4.59 o 
 -12   3  17      169.71      178.96     13.32 o 
 -11   3  17      421.43      436.17     25.74 o 
 -10   3  17      366.72      402.80     16.87 o 
  -9   3  17      249.98      295.53     14.75 o 
  -8   3  17       10.30       15.56      5.26 o 
  -7   3  17      216.79      207.69     17.99 o 
  -6   3  17        0.11       -4.23      4.66 o 
  -5   3  17      232.13      245.87     16.12 o 
  -4   3  17       17.31       21.76      6.41 o 
  -3   3  17      224.36      208.38     15.13 o 
  -2   3  17       21.48       23.10     11.51 o 
  -1   3  17       65.03       59.58      9.36 o 
   0   3  17        0.08        8.08      6.84 o 
   1   3  17      286.91      277.37     23.91 o 
 -13   4  17       35.07       27.72      8.31 o 
 -12   4  17       27.37       34.21      7.98 o 
 -11   4  17       17.76       18.97      6.77 o 
 -10   4  17       20.91       25.10      7.56 o 
  -9   4  17        9.97       15.01      6.37 o 
  -8   4  17       86.13       76.02     24.56 o 
  -7   4  17       25.51       32.84      7.73 o 
  -6   4  17       54.44       73.27     10.55 o 
  -5   4  17      241.46      217.10     17.72 o 
  -4   4  17      138.80      104.18     12.36 o 
  -3   4  17       52.91       43.21      8.94 o 
  -2   4  17      172.05      163.97     21.09 o 
  -1   4  17       12.53       12.27     19.55 o 
   0   4  17        0.72       -9.71      6.09 o 
 -11   5  17      118.65      153.36     15.31 o 
 -10   5  17       38.79       33.79      7.06 o 
  -9   5  17        5.60       20.51      6.83 o 
  -8   5  17        5.81        0.20      4.80 o 
  -7   5  17       56.16       57.22      9.26 o 
  -6   5  17        0.06        4.87      5.73 o 
  -5   5  17       64.45       62.13     10.08 o 
  -4   5  17        4.93       -4.95      5.53 o 
  -3   5  17       33.39       30.03      8.22 o 
  -2   5  17      262.44      278.84     21.80 o 
 -15   0  18       74.49       82.43     17.34 o 
 -14   0  18      587.49      648.84     44.44 o 
 -13   0  18       75.58       95.28     17.65 o 
 -12   0  18       34.20       41.33     12.45 o 
 -11   0  18       40.96       32.21      8.97 o 
 -10   0  18       22.53       27.92      8.54 o 
  -9   0  18      214.99      220.90     19.39 o 
  -8   0  18      462.00      459.59     28.80 o 
  -7   0  18        9.06       14.39      9.99 o 
  -6   0  18       78.51       55.59     16.15 o 
  -5   0  18        6.88       -1.67      8.69 o 
  -4   0  18      321.87      343.03     22.96 o 
  -3   0  18     1258.67     1261.99     52.99 o 
  -2   0  18      249.00      243.30     20.89 o 
  -1   0  18      513.29      466.09     27.71 o 
   0   0  18       19.75       13.96      8.84 o 
 -15   1  18        0.02       -0.61      6.14 o 
 -14   1  18      110.83      153.23     16.79 o 
 -13   1  18        1.65       -9.42      8.96 o 
 -12   1  18      368.84      363.06     21.19 o 
 -11   1  18        1.00        8.62      4.59 o 
 -10   1  18       36.04       33.63      6.28 o 
  -9   1  18       16.99       22.90      5.49 o 
  -8   1  18        4.61        7.34      4.43 o 
  -7   1  18       86.86       73.39      8.07 o 
  -6   1  18       21.30       22.31      6.84 o 
  -5   1  18       12.41       11.38      4.82 o 
  -4   1  18       14.32       22.36      5.54 o 
  -3   1  18        4.13        0.34      4.48 o 
  -2   1  18       59.29       66.35      9.06 o 
  -1   1  18      130.99      110.71     10.62 o 
   0   1  18        1.48        4.04      6.67 o 
 -14   2  18      121.47      107.89     13.09 o 
 -13   2  18        1.59       12.92     15.18 o 
 -12   2  18       19.97       24.82      6.38 o 
 -11   2  18        9.53        2.79      4.19 o 
 -10   2  18       43.28       41.79      6.49 o 
  -9   2  18       58.97       55.86      7.14 o 
  -8   2  18       12.53        8.53      4.53 o 
  -7   2  18      106.58      102.33     10.23 o 
  -6   2  18       10.59       16.24      5.41 o 
  -5   2  18      220.44      232.16     13.91 o 
  -4   2  18      117.76      108.67     11.16 o 
  -3   2  18      165.34      161.92     13.95 o 
  -2   2  18       36.50       27.36      7.80 o 
  -1   2  18      145.54      155.25     14.58 o 
 -13   3  18       78.25       83.60     15.39 o 
 -12   3  18        1.72        6.09      8.47 o 
 -11   3  18       12.99        5.42      6.23 o 
 -10   3  18       63.49       75.29     11.03 o 
  -9   3  18       66.96       61.66     10.23 o 
  -8   3  18      224.73      218.57     25.73 o 
  -7   3  18       18.05       13.75      6.77 o 
  -6   3  18      116.15       99.95     12.73 o 
  -5   3  18        0.17       -2.69      4.85 o 
  -4   3  18       90.51      109.32     17.01 o 
  -3   3  18       41.10       37.98      8.48 o 
  -2   3  18      648.41      639.33     30.02 o 
  -1   3  18        0.21        3.12      6.20 o 
 -11   4  18        0.87        7.04      5.92 o 
 -10   4  18       21.21       20.90      8.33 o 
  -9   4  18       72.78       95.12     14.90 o 
  -8   4  18        0.52        1.46      5.35 o 
  -7   4  18      438.38      432.94     24.35 o 
  -6   4  18       10.08       12.86      6.75 o 
  -5   4  18      255.21      266.65     21.08 o 
  -4   4  18        0.01        7.11      6.55 o 
  -3   4  18       40.52       38.82     11.29 o 
 -13   1  19      102.00      109.64     13.68 o 
 -12   1  19       15.02       21.44      6.08 o 
 -11   1  19      182.50      186.92     13.07 o 
 -10   1  19       12.87       18.47      5.56 o 
  -9   1  19        1.18       -1.64      4.18 o 
  -8   1  19       54.17       49.83      7.42 o 
  -7   1  19       67.95       74.49      8.56 o 
  -6   1  19      171.16      159.77     11.86 o 
  -5   1  19        4.17        0.74      4.68 o 
  -4   1  19        2.92       11.82      5.64 o 
  -3   1  19       19.00       16.36      6.07 o 
 -12   2  19       90.33       92.08      9.41 o 
 -11   2  19       40.73       54.65      7.83 o 
 -10   2  19       42.12       48.04      9.31 o 
  -9   2  19       89.64       84.92      9.08 o 
  -8   2  19        0.63        2.23      4.45 o 
  -7   2  19       67.39       89.21      9.22 o 
  -6   2  19        0.01        6.19      5.00 o 
  -5   2  19      214.71      193.97     15.56 o 
  -4   2  19        4.77        0.63      5.97 o 
  -3   2  19      203.28      215.44     20.81 o 
 -10   3  19       14.30       25.55      8.18 o 
  -9   3  19       89.85       95.56     12.95 o 
  -8   3  19        3.55        6.04      6.26 o 
  -7   3  19       21.75       27.73      8.57 o 
  -6   3  19        4.15        4.29      8.73 o 
  -5   3  19       24.58       41.68      9.41 o 
 -10   0  20      247.46      291.67     23.91 o 
  -9   0  20      167.62      183.03     19.08 o 
  -8   0  20        6.69        7.20      7.27 o 
  -7   0  20       93.12      108.50     16.04 o 
  -9   1  20        0.00       -0.33      4.63 o 
  -8   1  20       49.23       43.78      7.77 o 
  -7   1  20       23.93       18.12      5.87 o 
                                                 
